# Supplementary material for: Omics research in Parkinson’s disease: evolution, integrated analysis, pathogenic mechanisms, biomarkers, and therapeutic targets
Source: Front Mol Neurosci. 2026 Jul 16;19:1821875. doi: 10.3389/fnmol.2026.1821875 (PMC13422527; doi:10.3389/fnmol.2026.1821875)
Supplement: Supplementary file 1 [file Table_1.XLSX]

## Sheet: 2020
Title	Authors	Journal	Year	DOI	Num of omics	cohort	cohort source	research/review	conclusion	research content	sample type (tissue)
LRRK2 mediates tubulation and vesicle sorting from lysosomes	Bonet-Ponce L, Beilina A, Williamson CD, Lindberg E, Kluss JH, Saez-Atienzar S, Landeck N, Kumaran R, Mamais A, Bleck CKE, Li Y, Cookson MR.	Sci Adv	2020	10.1126/sciadv.abb2454	1; Type: Proteomics (unbiased proximity-based biotinylation (APEX2) coupled with quantitative proteomics via LC-MS/MS).	Mouse primary astrocytes, HEK293FT cells, HEK293T inducible GFP-LRRK2-WT cell line.	Mouse primary astrocytes from C57BL/6J newborn (postnatal day 0) pups; HEK293FT cells (maintained in lab); HEK293T inducible GFP-LRRK2-WT cell line from D. Alessi (University of Dundee).	Research.	LRRK2 translocates to lysosomes upon lysosomal membrane permeabilization (e.g., LLOME treatment). It phosphorylates RAB35 and RAB10 in a kinase-dependent way, recruiting JIP4 to lysosomes. JIP4 promotes formation of LAMP1-negative lysosomal tubules that release vesicles interacting with other lysosomes—this process is named LYTL. LYTL is lysophagy-independent; pathogenic LRRK2 mutations (e.g., G2…
A glycomics and proteomics study of aging and Parkinson's disease in human brain	Raghunathan R, Hogan JD, Labadorf A, Myers RH, Zaia J.	Sci Rep	2020	10.1038/s41598-020-69480-3	2; Types: glycomics, proteomics	Cohort 1: Aged (12 samples, 69-91 years, no neurological disease), PD (12 samples, 64-88 years); Cohort 2: Young (12 samples, 36-60 years, no neurological disease), Aged (13 samples, 64-97 years, no neurological disease), PD (16 samples, 65-74 years); All males	National Brain Tissue Resource for Parkinson's Disease and Related Disorders at Banner Sun Health Research Institute (Sun City, AZ); Harvard Brain and Tissue Resource Center at McLean Hospital (Belmont, MA)	Research.	① HS disaccharide composition changes in human aging are distinct from those in PD; ② Extracellular matrix (ECM) proteins (collagens, HAPLNs, hyalectans, tenascins, fibrinogens) are the most enriched in PD vs normal aging; ③ Four hemoglobin chains (α, β, γ1, γ2) are enriched in PD prefrontal cortex; ④ The workflow combining glycomics and proteomics from brain tissue provides unique insights, and …	Assess alterations to the structure of glycosaminoglycans (GAGs) and proteins in PD brain relative to age-matched controls; compare glycomics and proteomics changes associated with aging and PD in human brain	Human brain prefrontal cortex (Brodmann area 9) grey matter tissue
Neuroprotective potential of Ayahuasca and untargeted metabolomics analyses: applicability to Parkinson's disease	Katchborian-Neto A, Santos WT, Nicácio KJ, Corrêa JOA, Murgu M, Martins TMM, Gomes DA, Goes AM, Soares MG, Dias DF, Chagas-Paula DA, Paula ACC.	J Ethnopharmacol	2020	10.1016/j.jep.2020.112743	1 omic, metabolomics (untargeted metabolomics).	SH-SY5Y human neuroblastoma cells (in vitro Parkinson's disease (PD) model induced by 6-hydroxydopamine (6-OHDA)).	SH-SY5Y cells (standard human neuroblastoma cell line for in vitro PD research); plant materials (Banisteriopsis caapi vines, Psychotria viridis leaves) from Pindamonhangaba (SP), Piedade (SP), Brazil, and Ayahuasca decoctions donated by Santo Daime Church.	Research.	Ayahuasca and crude extracts of its matrix plants (B. caapi, P. viridis) exhibit notable neuroprotective effects in the in vitro PD model by improving cell viability against 6-OHDA-induced toxicity. Lower doses show the most efficacious neuroprotective effect. Hydroalcoholic fractions have better neuroprotective responses than other samples and isolated alkaloids. β-carbolines and monoterpene ind…	Evaluate the neuroprotective potential of Ayahuasca decoctions, crude extracts of B. caapi and P. viridis, their fractions (hydroalcoholic, ethyl acetate, alkaloid), and main alkaloids (harmine (HRE), DMT) on SH-SY5Y cell viability in a 6-OHDA-induced in vitro PD model. Assess cytotoxicity and neuroprotection via MTT assay (48h, 72h), Ki-67 staining (cell proliferation), and Calcein-AM/PI stainin…	SH-SY5Y human neuroblastoma cells; plant tissues (B. caapi vines, P. viridis leaves); Ayahuasca decoctions; plant extracts (crude hydro-ethanolic extracts, ethyl acetate fractions, alkaloid fractions, hydroalcoholic fractions); isolated alkaloids (HRE, DMT).
Lipid Analysis of the 6-Hydroxydopamine-Treated SH-SY5Y Cell Model for Parkinson's Disease	Xicoy H, Brouwers JF, Kalnytska O, Wieringa B, Martens GJM.	Mol Neurobiol	2020	10.1007/s12035-019-01733-3	1, lipidomics	SH-SY5Y cells (control: 0 μM 6-OHDA; treated: 12.5 μM/25 μM 6-OHDA for 12 h/24 h); cells treated with 2.5-40 μM cholesterol, 10 nM-5 μM simvastatin, or 5 μM etoposide (for specific experiments)	SH-SY5Y human neuroblastoma cell line (ATCC® CRL-2266™)	Research (original article)	6-OHDA-treated SH-SY5Y cells display many lipid changes observed in (early) PD patients and PD mouse models, supporting their validity as an in vitro PD model. However, a single clonal SH-SY5Y cell type cannot fully mimic complex changes in PD patient material, and the model is less suitable for studying cholesterol’s involvement in PD initiation and progression.	Use an unbiased lipidomics approach to determine PD-linked lipid profile changes in 6-OHDA-treated SH-SY5Y cells; analyze changes in lipid classes (PC, PG, PI, PS, SM, total cholesterol) and fatty acyl chain length/unsaturation; investigate mRNA expression of cholesterol metabolism-related genes; assess effects of cholesterol supplementation and simvastatin on 6-OHDA-induced cell toxicity.	Cultured SH-SY5Y cells (cell pellets for lipidomic analysis, cells for RNA isolation, immunocytochemistry, live-cell imaging, cell survival assay)
Accurate MS-based Rab10 Phosphorylation Stoichiometry Determination as Readout for LRRK2 Activity in Parkinson's Disease	Karayel Ö, Tonelli F, Virreira Winter S, Geyer PE, Fan Y, Sammler EM, Alessi DR, Steger M, Mann M.	Mol Cell Proteomics	2020	10.1074/mcp.RA120.002055	1 (Proteomics, including phosphoproteomics)	14 healthy controls; 3 idiopathic Parkinson’s disease (PD) patients; 4 PD patients with LRRK2 G2019S mutation; 3 PD patients with VPS35 D620N mutation; 7 volunteers for assay setup/validation; 5 healthy volunteers for neutrophil treatment experiments; 2 additional healthy donors for MLi-2 dose-response.	Healthy controls, idiopathic PD patients, LRRK2 G2019S and VPS35 D620N mutation carriers with PD from previous publications (11, 15), with access provided by Thomas Gasser and Alexander Zimprich; 7 volunteers from the Department of Proteomics and Signal Transduction at Max Planck Institute of Biochemistry.	Research	The MS-based (mxSIM) assay accurately determines Rab10-Thr73 phosphorylation stoichiometry; PD patients with LRRK2 G2019S (1.9-fold increase) and VPS35 D620N (3.7-fold increase) mutations have significantly higher pRab10 levels in neutrophils than healthy controls; pRab10 is a prognostic PD marker and a powerful tool for assessing LRRK2 inhibitor efficacy and stratifying PD patients for LRRK2 inh…	Develop a targeted MS-based (mxSIM) assay using stable isotope-labeled (SIL) analogs of phosphorylated/non-phosphorylated Rab10-Thr73 tryptic peptides to quantify Rab10-Thr73 phosphorylation stoichiometry; validate the assay’s reproducibility, sensitivity, and accuracy in cells (HEK293, MEFs) and human neutrophils; investigate pRab10 levels in healthy controls, idiopathic PD patients, and PD pati…	Human peripheral blood neutrophils; HEK293 cells; WT and LRRK2-R1441G knock-in mouse embryonic fibroblasts (MEFs); HeLa cell digest (for assay validation).
Molecular Signatures of Neuroinflammation Induced by αSynuclein Aggregates in Microglial Cells	Sarkar S, Dammer EB, Malovic E, Olsen AL, Raza SA, Gao T, Xiao H, Oliver DL, Duong D, Joers V, Seyfried N, Huang M, Kukar T, Tansey MG, Kanthasamy AG, Rangaraju S.	Front Immunol	2020	10.3389/fimmu.2020.00033	3; Omics types: Proteomics (quantitative proteomics by LC-MS/MS), Transcriptomics (qRT-PCR, human PD brain transcriptomic data comparison), Genomics (GWAS, MAGMA analysis of PD risk genes).	C57/BL mice; 3 PD patients and 3 age-matched healthy controls (human); primary mouse microglia (from P0-3 postnatal mouse pups); mouse microglial cell (MMC) line.	Mice from Iowa State University's animal facility; post-mortem human brain tissue from Emory Neuropathological Core; MMC line from Dr. Golenbock (University of Massachusetts); primary microglia isolated from postnatal mouse pups (P0-3) per published protocol.	Research (original research).	The proteomics approach provides novel molecular insights into αSyn-mediated neuroinflammation in PD and other synucleinopathies. αSynAgg induces Stat3 activation, mitochondrial dysfunction, enhanced RNA processing/splicing, suppressed metabolic/proteasomal/lysosomal activities in microglia; downregulates PD risk gene progranulin (PGRN) (implicating lysosomal dysfunction/autophagy in PD). αSynAgg…	Explore molecular mechanisms of αSynAgg-induced microglial activation/neuroinflammation in PD. Use quantitative proteomics to identify proteomic changes in αSynAgg-treated MMCs; validate via qRT-PCR, immunohistochemistry, Seahorse Mitostress test, αSynPFF-injected mouse models. Compare αSynAgg-induced proteomic changes with LPS-induced ones, human PD GWAS risk genes and transcriptomic data. Focus…	Mouse brain tissue (substantia nigra pars compacta, prefrontal cortex); post-mortem human brain tissue (substantia nigra pars compacta, prefrontal cortex); primary microglial cells; MMC line cell lysates.
Association of caffeine and related analytes with resistance to Parkinson disease among LRRK2 mutation carriers: A metabolomic study	Crotty GF, Maciuca R, Macklin EA, Wang J, Montalban M, Davis SS, Alkabsh JI, Bakshi R, Chen X, Ascherio A, Astarita G, Huntwork-Rodriguez S, Schwarzschild MA.	Neurology	2020	10.1212/WNL.0000000000010863	1; Metabolomics	Total 368 participants for plasma (LRRK2−/UC n=65, LRRK2−/PD+ n=70, LRRK2+/UC n=115, LRRK2+/PD+ n=118); 68 participants for CSF (LRRK2−/UC n=14, LRRK2−/PD+ n=18, LRRK2+/UC n=18, LRRK2+/PD+ n=18). Most LRRK2+ participants carry G2019S mutation.	LRRK2 Cohort Consortium (LCC) including 3 studies: 23andMe blood collection study, LRRK2 longitudinal study, LRRK2 cross-sectional study (North American; Europe, Asia, North African site cohorts). Participants from North America, Europe, Asia, North Africa, enrolled in family-, community-, or clinic-based studies.	Research	Caffeine, its demethylation metabolites (paraxanthine, theophylline, 1-methylxanthine), and trigonelline are key markers of PD resistance in LRRK2 mutation carriers (stronger than in non-carriers/idiopathic PD). These analytes relate to coffee consumption and neuroprotection; findings may reflect reduced intake by predisposed individuals or protective effects. They have potential as biomarkers fo…	To identify PD resistance markers in LRRK2 mutation carriers, liquid chromatography-mass spectrometry (LC/MS) was used to quantify 282 analytes in plasma/CSF from LCC participants. Differences among 4 groups (by LRRK2 genotype and PD status) and interactions were analyzed via ANCOVA (adjusted for age, study site cohort, sex). Dietary caffeine intake was correlated with plasma metabolites; confoun…	Plasma, cerebrospinal fluid (CSF)
Protein Deimination Signatures in Plasma and Plasma-EVs and Protein Deimination in the Brain Vasculature in a Rat Model of Pre-Motor Parkinson's Disease	Sancandi M, Uysal-Onganer P, Kraev I, Mercer A, Lange S.	Int J Mol Sci	2020	10.3390/ijms21082743	3 omics. Proteomics (analysis of deiminated proteins via LC-MS/MS), transcriptomics (detection of microRNAs: miR21, miR155, miR210), epigenomics (histone deimination, microRNA-related epigenetic mechanisms).	2 groups of male Sprague-Dawley rats (200–250 g): sham-treated animals (n=3) and toxin-induced pre-motor Parkinson’s disease (PD) model rats (n=3).	Charles River Laboratories, U.K.	Research.	Extracellular vesicles (EVs) and post-translational protein deimination are novel biomarkers in the early pre-motor stages of PD. The pre-motor PD model shows increased circulating plasma EVs, significantly elevated inflammatory/hypoxia-related microRNAs (miR21, miR155, miR210) in plasma-EVs, and more deiminated protein candidates in plasma and plasma-EVs. Deiminated proteins are linked to neurod…	Profile EVs and identify deiminated protein candidates in plasma and plasma-EVs of pre-motor PD rat model; assess EV-cargo including deiminated proteins and three microRNAs (miR21, miR155, miR210); analyze KEGG pathways enriched by deiminated proteins; detect deiminated proteins (via F95 antibody, deiminated histone H3) and PAD isozymes (PAD2, PAD3, PAD4) in brain tissue of pre-motor PD rats.	Plasma, plasma-extracellular vesicles (EVs), brain tissue (cortex, hippocampus, white matter, dentate gyrus, substantia nigra).
Hemispheric asymmetry in the human brain and in Parkinson's disease is linked to divergent epigenetic patterns in neurons	Li P, Ensink E, Lang S, Marshall L, Schilthuis M, Lamp J, Vega I, Labrie V.	Genome Biol	2020	10.1186/s13059-020-01960-1	3 omics: Epigenomics (DNA methylation), Transcriptomics (RNA-seq), Proteomics (mass spectrometry).	Discovery cohort: 48 controls (25 left hemisphere, 23 right hemisphere) and 57 PD patients (23 left hemisphere, 34 right hemisphere); 37 PD patients had symptom predominance data (17 matched hemisphere, 20 unmatched hemisphere). Replication cohort: 31 controls and 26 PD patients (12 left-side symptom predominance, 14 right-side symptom predominance); both hemispheres from each individual.	Parkinson’s UK Brain Bank, NIH NeuroBioBank, and Michigan Brain Bank.	Research.	Hemispheric DNA methylation asymmetry is prevalent in human cortical neurons, mainly driven by CpH methylation. PD patients have greater hemispheric epigenetic asymmetry than controls, involving PD risk genes and linked to symptom lateralization (more abnormalities in symptom-dominant hemisphere). Epigenetic asymmetry in PD correlates with transcriptomic and proteomic differences, and genes relat…	Human prefrontal cortex tissue.
Cerebrospinal fluid proteomics implicates the granin family in Parkinson's disease	Rotunno MS, Lane M, Zhang W, Wolf P, Oliva P, Viel C, Wills AM, Alcalay RN, Scherzer CR, Shihabuddin LS, Zhang K, Sardi SP.	Sci Rep	2020	10.1038/s41598-020-59414-4	1; Omic type: Proteomics	Two independent cohorts (Cohort 1: 72 healthy controls (HC), 53 Parkinson’s disease (PD); Cohort 2: 43 HC, 28 PD) and 1 longitudinal cohort (60 HC samples from 22 subjects, 45 PD samples from 18 patients with ~yearly follow-ups). Total 196 participants (115 HC, 81 PD) in the two independent cohorts.	Harvard Biomarkers Study (HBS), Columbia University (CU, Biofind study), PrecisionMed, Inc. (PM)	Research	Potential PD biomarkers and novel protein changes related to cell adhesion, insulin regulation, and bioactive peptide processing were identified. The extended granin family is reduced in PD, indicating a potential common mechanism for monoamine neurotransmission reduction. Robust platforms for quantifying small protein changes in biospecimens and larger longitudinal cohorts are critical for futur…	Applied data-independent acquisition liquid chromatography-tandem mass spectrometry (DIA-MS) to quantify CSF proteins. Identified protein alterations, biomarker signatures (5-protein: APOD, SCG2, C1QC, ATRN, FBLN1) and protein ratios (e.g., APOD/CDH2) differentiating PD from HC. Explored pathways (granin family, cell adhesion, insulin regulation) implicated in PD pathogenesis.	Cerebrospinal fluid (CSF)
The interactome of stabilized α-synuclein oligomers and neuronal proteins	van Diggelen F, Frank SA, Somavarapu AK, Scavenius C, Apetri MM, Nielsen J, Tepper AWJW, Enghild JJ, Otzen DE.	FEBS J	2020	10.1111/febs.15124	1; Omic type: Proteomics	Embryonic day 18 rat primary hippocampal neurons	Embryonic day 18 rat brains (Janvier, France)	Research	32 DHA-stabilized α-synuclein oligomers (DHA-aSOs) interacting proteins were identified in rat hippocampal neurons; 6 are most interesting (VAMP-2, Na⁺/K⁺-ATPase (NKA), VDAC1, V-type proton ATPase (V-ATPase), CaMKII, Rab-3A). Three of four tested proteins (including Rab-3A as a new aSO binding target) were validated for binding in vitro. Potential aSO binding sites on identified proteins were pre…	To identify membrane-bound and other binding partners of DHA-aSOs in neuronal cells. DHA-aSOs were labeled with sulfo-LC-SDA crosslinker, applied to mature rat primary hippocampal neurons (DIV 21), UV-crosslinked to interacting proteins. Cells were lysed, followed by co-immunoprecipitation (Co-IP) and LC-MS/MS for protein identification. Selected proteins (VAMP2, RAB3A, BASP1, CAMKII-G) were vali…	Rat hippocampal tissue-derived primary neurons (from embryonic day 18 rat brains)
Plasma Metabolomic Markers of Insulin Resistance and Diabetes and Rate of Incident Parkinson's Disease	Molsberry S, Bjornevik K, Hughes KC, Zhang ZJ, Jeanfavre S, Clish C, Healy B, Schwarzschild M, Ascherio A.	J Parkinsons Dis	2020	10.3233/JPD-191896	1; Metabolomics	Nurses’ Health Study (NHS) and Health Professionals Follow-up Study (HPFS)	NHS: 121,700 female registered nurses aged 30–55, residing in 11 U.S. states, enrolled in 1976; HPFS: 51,529 male health professionals aged 40–75, completed baseline questionnaire in 1986	Research (nested case-control study)	Plasma levels of diabetes-related metabolomic markers (branched chain amino acids, acylcarnitines, glutamate, glutamine) did not contribute to predicting PD risk. After multiple testing correction, only C18:2 acylcarnitine was significantly associated with PD in subjects whose blood was collected less than 60 months prior to diagnosis. Further investigation in other populations is needed to confi…	To assess the association between metabolomic markers of insulin resistance and diabetes (branched chain amino acids, acylcarnitines, glutamate, glutamine) and incident PD. Conducted a nested case-control study with 349 case-control pairs. Cases were matched to controls by age, sex, fasting status, time of blood collection, etc. Used conditional logistic regression to analyze the association, exp…	Plasma
Entacapone Treatment Modulates Hippocampal Proteins Related to Synaptic Vehicle Trafficking	Yoo DY, Jung HY, Kim W, Hahn KR, Kwon HJ, Nam SM, Chung JY, Yoon YS, Kim DW, Hwang IK.	Cells	2020	10.3390/cells9122712	1; Type: Proteomics (unbiased proximity-based biotinylation (APEX2) coupled with quantitative proteomics via LC-MS/MS).	Male seven-week-old C57BL/6J mice (n=60 total); divided into vehicle-treated group (n=30) and 50 mg/kg entacapone-treated group (n=30); subgroups: n=20 per group for protein preparation, n=5 per group for western blot and immunohistochemistry	Orient Bio (Sungnam, South Korea)	Research	Entacapone alters the expression of hippocampal proteins involved in synaptic transmission, cellular processes, signaling, cytoskeletal regulation, energy metabolism, and other reactions. Specifically, it increases vesicle trafficking-related proteins (dynamin 1, synapsin I, Munc18-1), enhancing hippocampal synaptic trafficking and plasticity, which may counter neurological diseases associated wi…	Use 2-DE and MALDI-TOF MS to analyze hippocampal protein expression in mice after entacapone treatment; identify and categorize differentially expressed proteins; validate key synaptic vesicle trafficking-related proteins via western blot and immunohistochemistry; explore entacapone’s effects on hippocampal function.	Mouse hippocampal tissue
Proteomic Characterization of Synaptosomes from Human Substantia Nigra Indicates Altered Mitochondrial Translation in Parkinson's Disease	Plum S, Eggers B, Helling S, Stepath M, Theiss C, Leite REP, Molina M, Grinberg LT, Riederer P, Gerlach M, May C, Marcus K.	Cells	2020	10.3390/cells9122580	1; Omic: Proteomics	Control subjects (N=5, free of pathology) and advanced Parkinson’s disease (PD) subjects (N=5, Braak stages 3-6)	Human postmortem SNpc tissues from the German Brain Bank (Wuerzburg, Germany) and the Brazilian Brain Bank (São Paulo, Brazil)	Research	Isolated synaptosomes from human SNpc for the first time; identified 362 proteins as the synaptosomal core proteome; 14 mitochondrial proteins (e.g., TK2, MRPL37, NLN, MARS2) were underrepresented and CD9 antigen was overrepresented in PD synaptosomes; results support impaired mitochondrial function in PD and extend the hypothesis of altered mitochondrial translation; the identified proteins may …	To gain insights into molecular processes underlying synaptic function alteration in PD, synaptosomes were enriched from SNpc tissues of controls and advanced PD patients via density gradient centrifugation; validated synaptosome purity by electron microscopy and Western blot; analyzed synaptosomal proteomes using LC-MS/MS with Mascot and Andromeda algorithms; defined the core proteome; performed…	Human postmortem substantia nigra pars compacta (SNpc) tissue
Metabolic Profiling of CSF from People Suffering from Sporadic and LRRK2 Parkinson's Disease: A Pilot Study	Yilmaz A, Ugur Z, Ustun I, Akyol S, Bahado-Singh RO, Maddens M, Aasly JO, Graham SF.	Cells	2020	10.3390/cells9112394	1; Omic type: Metabolomics	Total 80 subjects, divided into 4 groups (each n=20): sporadic Parkinson’s disease (sPD) patients, LRRK2 PD patients (genetically predisposed), age and gender-matched sPD controls, age and gender-matched LRRK2 controls. All subjects had no known liver dysfunction, were unmedicated, and were sequenced for main pathogenic LRRK2 mutations.	Enrolled with approval from the Institutional Review Board at Beaumont Research Institute and St. Olav’s Hospital. Written informed consent was obtained from all participants, who presented in the morning following an overnight fast with a stable neurological condition.	Research (pilot study)	A novel approach using CSF samples identifies potential metabolic pathways and unique biochemical profiles associated with PD pathogenesis. Machine learning models effectively distinguish LRRK2 PD from LRRK2 controls and sPD from sPD controls. Inositol-related metabolic pathways may be key for understanding LRRK2 PD. Future studies should verify if the highlighted biochemical pathways recapitulat…	Biochemically profile CSF from sPD patients, LRRK2 PD patients, and their respective age/gender-matched controls using ¹H NMR and DI-LC-MS/MS to identify unreported metabolic pathways and novel biomarkers of PD. Systematically evaluate the utility of multiple machine learning techniques for PD diagnosis. Conduct univariate, multivariate statistical analyses, and metabolite pathway enrichment anal…	Cerebrospinal fluid (CSF), obtained via lumbar puncture and processed according to Parkinson’s Progression Markers Initiative (PPMI) recommendations (e.g., cell removal to avoid contamination).
Stimulation of retrotrapezoid nucleus Phox2b-expressing neurons rescues breathing dysfunction in an experimental Parkinson's disease rat model	Fernandes-Junior SA, Oliveira LM, Czeisler CM, Mo X, Roy S, Somogyi A, Zhang L, Moreira TS, Otero JJ, Takakura AC.	Brain Pathol	2020	10.1111/bpa.12868	1 (Proteomics)	31 male Wistar rats, divided into three groups - biomolecular analysis (6-OHDA, n=4; vehicle, n=4), pharmacological stimulation (6-OHDA, n=4; vehicle, n=4), optogenetic stimulation (6-OHDA, n=8; vehicle, n=7)	Laboratory-bred rats (housed in a temperature-controlled chamber at 24°C with a 12:12 h light/dark cycle, free access to water and food)	Research	SNc degeneration induced by 6-OHDA leads to reduction of Phox2b-expressing neurons and biomolecular changes in RTN, as well as respiratory dysfunction in PD model rats; pharmacological (NMDA) or optogenetic stimulation of remnant RTN Phox2b-expressing neurons rescues the respiratory dysfunction.	To determine the extent of RTN biomolecular changes induced by SNc degeneration and whether RTN pharmacological/optogenetic stimulations rescue respiratory function in PD rats. Methods included inducing PD via bilateral striatal 6-OHDA injection, laser capture microdissection for RTN proteomic analysis, whole-body plethysmography and electromyographic analysis for respiratory parameters, pharmaco…	Retrotrapezoid nucleus (RTN) tissue
Metabolomics Fingerprint Induced by the Intranigral Inoculation of Exogenous Human Alpha-Synuclein Oligomers in a Rat Model of Parkinson's Disease	Murgia F, Atzori L, Carboni E, Santoru ML, Hendren A, Pisanu A, Caboni P, Boi L, Fusco G, Carta AR.	Int J Mol Sci	2020	10.3390/ijms21186745	1; Omic type: Metabolomics	Male Sprague Dawley rats (275–300 g), divided into two groups: HαSynOs-infused group (n=7) and vehicle-infused group (n=7)	Not specified (only described as male Sprague Dawley rats of specific weight)	Research	The study supports the role of α-synuclein (αSyn) oligomers in Parkinson’s disease (PD) etiology; intracerebral infusion of human αSyn oligomers (HαSynOs) is a valid preclinical PD model. Metabolic changes in brain and serum (linked to oxidative stress) reflect nigrostriatal degeneration, providing hints for potential PD biomarkers and a tool to identify new therapeutic targets.	Evaluate the metabolic profile of brain (mesencephalon) and serum samples from rats unilaterally infused with preformed HαSynOs or vehicle into the substantia nigra pars compacta (SNpc). Measure striatal dopamine (DA) and 3,4-Dihydroxyphenylacetic acid (DOPAC) via High Pressure Liquid Chromatography (HPLC); analyze metabolite content via gas chromatography mass spectrometry (GC-MS). Apply multiva…	Mesencephalic tissue, striatal tissue, serum
A different vision of translational research in biomarker discovery: a pilot study on circulatory mitochondrial proteins as Parkinson's disease potential biomarkers	Anjo SI, Dos Santos PV, Rosado L, Baltazar G, Baldeiras I, Pires D, Gomes A, Januário C, Castelo-Branco M, Grãos M, Manadas B.	Transl Neurodegener	2020	10.1186/s40035-020-00188-0	1; Omic type: Proteomics	- Discovery cohort: 31 Parkinson’s Disease (PD) patients (17 males, 14 females; age 65-86 years) and 28 matched controls (16 males, 12 females; age 55-83 years). - Validation cohort: 21 PD patients (9 males, 13 females; age 38-79 years) and 12 age-matched controls (3 males, 9 females; age 53-75 years).	Discovery: PD patients from Neurology sector of Centro Hospitalar Cova da Beira (CHCB); controls from CHCB (mostly Urology and Gynecology sectors). - Validation: PD patients from Movement Disorders Units of Neurological Department of Centro Hospitalar e Universitário de Coimbra (CHUC); age-matched controls (volunteers, no further specific sector stated).	Research (pilot study)	An adapted translational pipeline (integrating secretome analysis under oxidative stress, statistical analysis + informed candidate selection based on disease mechanisms, and SWATH-MS) was applied to neurological diseases. Two mitochondrial-related proteins (Clusterin and VPS35) were identified as potential diagnostic biomarkers for PD. This pipeline shows promise for discovering circulating biom…	① Characterize HeLa cells’ secretome under oxidative stress (1 mM H₂O₂ for 40 min) using SWATH-MS to identify differentially released mitochondrial-related proteins. ② Translate the pipeline to analyze undepleted plasma from PD patients and controls via SWATH-MS (using plasma and secretome libraries). ③ Select mitochondrial-related proteins (Clusterin, VPS35) and evaluate their diagnostic value t…	HeLa cells’ secretome, undepleted human plasma
Ligand-induced disorder-to-order transitions characterized by structural proteomics and molecular dynamics simulations	Makepeace KAT, Brodie NI, Popov KI, Gudavicius G, Nelson CJ, Petrotchenko EV, Dokholyan NV, Borchers CH.	J Proteomics	2020	10.1016/j.jprot.2019.103544	1; Type: Proteomics (specifically structural proteomics)	No human/animal cohort; in vitro protein-ligand systems (Spy L32P-Im7, FKBP-25 F145A/I223P-rapamycin)	FKBP constructs (wt and F145A/I223P mutant) expressed in Escherichia coli BL21 DE3; Spy L32P and Im7–45 peptide were gifts from James Bardwell	Research	1) Spy L32P–Im7–45 and FKBP F145A/I223P–rapamycin systems undergo ligand-induced disorder-to-order transitions. 2) Disordered proteins exist as compact globular states, with significant increase in secondary structure content upon ligand binding. 3) Combining structural proteomics and molecular dynamics simulations can expedite the search for protein structure-stabilizing drugs for neurodegenerat…	Characterize structural changes of disordered proteins (Spy L32P, FKBP-25 F145A/I223P) upon binding to their ligands (Im7–45, rapamycin) using hydrogen/deuterium exchange, differential crosslinking, differential surface modification, and MD simulations. Compare ligand-free states with 8 M urea-unfolded states; analyze conformational changes, secondary structure content, and conformational flexibi…	No tissue samples; purified proteins (Spy L32P, Im7–45 peptide, FKBP-25 wt, FKBP-25 F145A/I223P mutant) in buffer solutions
Blood Contamination in CSF and Its Impact on Quantitative Analysis of Alpha-Synuclein	Barkovits K, Kruse N, Linden A, Tönges L, Pfeiffer K, Mollenhauer B, Marcus K.	Cells	2020	10.3390/cells9020370	1; Omic type: Proteomics (bottom-up mass spectrometry-based proteomics)	Kassel cohort I, Bochum cohort, 15 clinical CSF samples cohort	Kassel cohort I (patients with normal pressure hydrocephalus); Bochum cohort (patients with a neurodegenerative disease); 15 clinical CSF samples (independent dataset); whole blood from a healthy volunteer (for spiking experiments)	Research	Combur10-Test® is a cost-effective, fast, easy-to-handle tool requiring 50 µL sample volume to detect CSF blood contamination and determine tolerable levels. A blood contamination level up to 0.01% (contamination value 30) is acceptable for subsequent proteomic analysis, while CSF samples with >0.1% blood contamination should be excluded. The established 5-level categorization system via Combur10…	Evaluate the impact of CSF blood contamination on protein biomarker (alpha-synuclein, aSyn) identification; compare Combur10-Test® strips, hemoglobin ELISA, and MS-based proteomics for detecting blood contamination (down to 0.001%); study how blood contamination affects aSyn detectability; define blood contamination markers beyond hemoglobin; establish a grading system for CSF blood levels; deter…	Cerebrospinal fluid (CSF), whole blood

## Sheet: 2021
Title	Authors	Journal	Year	DOI	Num of omics	cohort	cohort source	research/review	conclusion	research content	sample type (tissue)
Metabolomics of sebum reveals lipid dysregulation in Parkinson's disease	Sinclair E, Trivedi DK, Sarkar D, Walton-Doyle C, Milne J, Kunath T, Rijs AM, de Bie RMA, Goodacre R, Silverdale M, Barran P.	Nat Commun	2021	10.1038/s41467-021-21669-4	1; Metabolomics	80 drug naïve Parkinson’s disease (PD) patients, 138 medicated PD patients, 56 well-matched control subjects	Nationwide recruitment at 25 different NHS clinics in the UK, plus 4 subjects from a clinical trial in the Netherlands	research	Untargeted LC-MS analysis of non-invasively obtained sebum reveals compositional differences between PD patients (drug naïve and medicated) and controls. Ten common metabolites are associated with PD (not dopaminergic medication), and common significantly enriched pathways (carnitine shuttle, sphingolipid metabolism, etc.) are identified. Sebum can be used to find potential PD biomarkers. Future …	Use LC-MS to analyze sebum samples from 274 participants to identify lipid changes related to PD. Conduct PLS-DA for classification (drug naïve PD vs control, medicated PD vs control), calculate VIP scores and perform ROC analysis to select significant features, use Mummichog for pathway enrichment analysis, annotate metabolites following MSI and ILCNC guidelines, and investigate variations in se…	Sebum (collected via cotton-based medical gauze swab on the upper back)
Genomic atlas of the proteome from brain, CSF and plasma prioritizes proteins implicated in neurological disorders	Yang C, Farias FHG, Ibanez L, Suhy A, Sadler B, Fernandez MV, Wang F, Bradley JL, Eiffert B, Bahena JA, Budde JP, Li Z, Dube U, Sung YJ, Mihindukulasuriya KA, Morris JC, Fagan AM, Perrin RJ, Benitez BA, Rhinn H, Harari O, Cruchaga C.	Nat Neurosci	2021	10.1038/s41593-021-00886-6	4 omics. Genomics, Proteomics, Transcriptomics (eQTLs), Epigenomics (DNA methylation QTLs, histone acetylation QTLs).	Primary cohort – individuals with Alzheimer’s disease (AD) and cognitively normal individuals of European ancestry (835 CSF, 529 plasma, 380 brain samples after QC). Replication cohorts – Sasayama et al. (132 CSF, Japanese), PPMI19 (132 CSF), AddNeuroMed (343 plasma), INTERVAL (plasma), eQTLGen (31,684 blood samples), GTEx, ROSMAP.	Primary – Washington University School of Medicine in St. Louis. Replication – Public datasets (GSE83711, Synapse:syn4988768, GTEx, eQTLGen, ROSMAP, etc.).	Research.	Established a multi-tissue pQTL genomic atlas for brain, CSF, plasma; identified tissue-specific/shared pQTLs and pleiotropic loci; pQTLs are enriched in coding variants and rarely co-localize with other QTLs; MR nominated proteins linked to neurological diseases (AD, PD, stroke, etc.) and potential repurposable drugs; the data facilitates mapping GWAS signals to functional genes and discovering …	Profiled 1,305 proteins via aptamer-based proteomics in CSF, plasma, brain; identified cis/trans pQTLs through genome-wide association; conducted conditional analyses for independent pQTLs; replicated and meta-analyzed with independent datasets; analyzed tissue specificity, functional annotation, co-localization with other QTLs; detected pleiotropic loci; used MR for disease-related protein and d…	Cerebrospinal fluid (CSF), plasma, brain (parietal lobe cortex).
Comprehensive metabolic profiling of Parkinson's disease by liquid chromatography-mass spectrometry	Shao Y, Li T, Liu Z, Wang X, Xu X, Li S, Xu G, Le W.	Mol Neurodegener	2021	10.1186/s13024-021-00425-8	1; Omic type: Metabolomics	3 independent cohorts (total n=460). Cohort 1: 36 drug-naive PD (DN-PD), 43 healthy controls (HCs); Cohort 2: 65 PD (14 DN-PD, 51 treated with L-dopa/pramipexole/combination), 32 HCs; Cohort 3: 122 PD (27 DN-PD, 95 treated), 94 HCs, 68 PD-unrelated neurological disease controls (NDCs: 27 cerebrovascular diseases, 9 epilepsy, 9 peripheral vertigo, 8 peripheral neuropathy, 8 anxiety/sleep disorders…	First Affiliated Hospital of Dalian Medical University; HCs recruited from Health Examination Center	Research	Metabolic disturbances in polyunsaturated fatty acid (PUFA) metabolism, bile acid (BA) and steroid hormone biosynthesis, caffeine metabolism, and amino acid metabolism are crucial for PD. Microbiota-derived deleterious metabolites (p-cresol sulfate, p-cresol glucuronide, phenylacetyl-L-glutamine) indicate intestinal homeostasis’s role in neurodegeneration. The 4-metabolite panel (FFA 10:0, FFA 12…	Use liquid chromatography-high resolution mass spectrometry-based metabolomics to analyze plasma metabolites in 3 cohorts. Compare metabolic profiles between PD (DN-PD/treated) and HCs/NDCs; investigate effects of antiparkinsonian treatments on plasma metabolome; explore associations of metabolites with age, disease duration, and stage; analyze BA profiles in PD; identify differential metabolites…	Plasma
A geroscience approach for Parkinson's disease: Conceptual framework and design of PROPAG-AGEING project	Pirazzini C, Azevedo T, Baldelli L, Bartoletti-Stella A, Calandra-Buonaura G, Dal Molin A, Dimitri GM, Doykov I, Gómez-Garre P, Hägg S, Hällqvist J, Halsband C, Heywood W, Jesús S, Jylhävä J, Kwiatkowska KM, Labrador-Espinosa MA, Licari C, Maturo MG, Mengozzi G, Meoni G, Milazzo M, Periñán-Tocino MT, Ravaioli F, Sala C, Sambati L, Schade S, Schreglmann S, Spasov S, Tenori L, Williams D, Xumerle L…	Mech Ageing Dev	2021	10.1016/j.mad.2020.111426	8 omics. They are Genomics (whole genome sequencing), Epigenomics (DNA methylation), Transcriptomics, miRNomics, Proteomics, Metabolomics, Glycomics, Metagenomics.	de novo PD patients, advanced PD patients, PD discordant twins (monozygotic/dizygotic), healthy controls (sex-/country-/age-matched; younger/older than PD patients), centenarians (super-controls, no motor disability), centenarians’ offspring, PD siblings (high-risk).	Existing multi-center cohorts (collected by partners via previous national/international projects); PD siblings specifically recruited for PROPAG-AGEING; PD discordant twins from Swedish Twin Registry.	Research (describes rationale and design of PROPAG-AGEING project).	There is a continuum between healthy ageing and PD; the project intends to identify cellular/molecular patterns that deviate healthy ageing trajectories toward PD or protect centenarians/offspring from PD, which are expected to be reliable early PD markers and new druggable targets.	Adopt a Geroscience approach to study PD; focus on inflammaging’s role. Conduct multi-omic characterization of peripheral samples from the cohorts in discovery (in-depth omic analysis of limited informative samples) and validation (test key molecules in larger cohorts) phases. Validate results in in vitro dopaminergic neuron models (from iPSC of PD patients/controls/super-healthy controls) and PD…	Whole blood, serum, plasma, urine, stool, neuroimaging data.
Biomonitoring of Mycotoxins in Plasma of Patients with Alzheimer's and Parkinson's Disease	Arce-López B, Alvarez-Erviti L, De Santis B, Izco M, López-Calvo S, Marzo-Sola ME, Debegnach F, Lizarraga E, López de Cerain A, González-Peñas E, Vettorazzi A.	Toxins (Basel)	2021	10.3390/toxins13070477	1; Omic type: Metabolomics (focus on mycotoxins and their metabolites).	Total 93 subjects, including 25 healthy controls (CNT), 68 patients (44 Parkinson’s disease (PD), 24 Alzheimer’s disease (AD)). PD sub-groups: 35 with HY scale 1-2, 9 with HY scale 2.5-3; AD patients with GDS scale 3-7.	Neurological service at San Pedro Hospital in La Rioja, Spain. Controls are unrelated companions of patients with no neurological diseases.	Research.	Only ochratoxin A (OTA), ochratoxin B (OTB), and sterigmatocystin (STER) were detected in plasma. - Differences in OTA levels between controls and patients are more driven by gender (men > women) than the disease itself; OTA levels decrease with age, especially in men with PD. - STER is only detectable after enzymatic treatment, supporting the formation of STER-glucuronides in human metabolism; S…	Quantitatively analyze 19 mycotoxins and their metabolites in plasma samples (via LC-MS/MS) before and after β-glucuronidase/arylsulfatase treatment; explore differences in mycotoxin (OTA, STER) levels between controls and patients (PD/AD), associations with gender, age, and disease stage (HY scale for PD, GDS scale for AD).	Plasma.
Cerebrospinal Fluid Profiles in Parkinson's Disease: No Accumulation of Glucosylceramide, but Significant Downregulation of Active Complement C5 Fragment	Niimi Y, Mizutani Y, Akiyama H, Watanabe H, Shiroki R, Hirabayashi Y, Hoshinaga K, Mutoh T.	J Parkinsons Dis	2021	10.3233/JPD-202310	2 omics; metabolomics (glucosylceramide subspecies analysis) and proteomics (C5a level detection).	33 Parkinson’s disease (PD) patients, 15 amyotrophic lateral sclerosis (ALS) patients (disease control), 22 neurologically normal control (NNC) subjects.	Recruited between October 2012 and September 2017 at Fujita Health University Hospital; NNC subjects were from the hospital’s Department of Urology (undergoing lumbar anesthesia for urological problems).	Research.	PD CSF shows complement dysregulation (significant downregulation of CSF C5a) without glucosylceramide accumulation; a specific glucosylceramide subspecies (d18:1/C23:0) is associated with immune status (CSF C5a levels) in PD; GSLs metabolism and complement system activation are potential therapeutic targets.	Explore the association of glucosylceramide accumulation and abnormal brain immune status (via complement C5a) with PD. Measure glucosylceramide subspecies in CSF using LC-ESI-MS/MS and C5a levels in CSF (all subjects) and serum (all PD/ALS, 8 NNC) via ELISA; analyze correlations between C5a/glucosylceramide levels and disease duration, levodopa equivalent daily dose (LEDD), Hoehn & Yahr staging,…	Cerebrospinal fluid (CSF) and serum.
Development of a multiplexed targeted mass spectrometry assay for LRRK2-phosphorylated Rabs and Ser910/Ser935 biomarker sites	Nirujogi RS, Tonelli F, Taylor M, Lis P, Zimprich A, Sammler E, Alessi DR.	Biochem J	2021	10.1042/BCJ20200930	1 (Proteomics, including phosphoproteomics)	Healthy donors, Parkinson’s patients with VPS35[D620N] mutations; wild-type mice, LRRK2[R1441C]/[A2016T] knock-in mice, VPS35[D620N] knock-in mice; wild-type MEFs, LRRK2[R1441C]/[A2016T] MEFs, VPS35[D620N] MEFs; Rab8A/Rab10 knock-out A549 cells, HeLa cells, HEK293 cells	Human peripheral blood (neutrophils); mouse embryos (MEFs); University of Dundee-maintained specific pathogen-free mice; previously reported cell lines (A549, HeLa, HEK293)	Research	A multiplexed targeted MS assay is developed to quantify key LRRK2 pathway components (pRab1/3/8/10/35/43, total Rab, total LRRK2, pSer910/pSer935-LRRK2) in cells/tissues. It is effective for human neutrophils and clinical samples, outperforming immunoblotting. VPS35[D620N] enhances Rab phosphorylation (Rab1 is a physiological LRRK2 substrate) blocked by LRRK2 inhibitors; LRRK2[R1441C] increases …	Develop/validate a multiplexed targeted PRM MS assay for LRRK2 pathway components. Evaluate it in cells (MEFs, neutrophils, A549, HeLa, HEK293) and mouse tissues (brain, kidney, lung, spleen) with Parkinson’s-related mutations (LRRK2[R1441C]/[A2016T], VPS35[D620N]) and LRRK2 inhibitor (MLi-2). Compare with immunoblotting, determine pRab abundance, and validate clinical utility.	Mouse tissues (brain, kidney, lung, spleen); cell samples (MEFs, neutrophils, A549, HeLa, HEK293)
Systematic analysis of gut microbiome reveals the role of bacterial folate and homocysteine metabolism in Parkinson's disease	Rosario D, Bidkhori G, Lee S, Bedarf J, Hildebrand F, Le Chatelier E, Uhlen M, Ehrlich SD, Proctor G, Wüllner U, Mardinoglu A, Shoaie S.	Cell Rep	2021	10.1016/j.celrep.2021.108807	2; Metagenomics, metabolomics	Initially 31 early-stage L-DOPA-naive male PD patients and 28 matched controls; after sample removal, 26 PD (male, early-stage, L-DOPA-naive) and 25 controls (11 healthy controls/COs, 14 diseased controls/DCs with cardiovascular risk factors); for metabolomics: 8 PD, 5 COs, 5 DCs	German PD cohort recruited from the Department of Neurology at the University of Bonn; metagenomics data from European Nucleotide Archive (ENA) repository (ID ERP019674)	Research	Gut microbiome dysbiosis is associated with PD; increased microbial capability to degrade mucin and host glycans links to PD severity, GI dysfunction, and age; gut microbial metabolism contributes to folate deficiency and hyperhomocysteinemia in PD; specific microbial species (e.g., A. muciniphila, E. coli, M. smithii_2) and metabolites (e.g., indole, indolepropionic acid, homocysteine) are linke…	Analyze gut microbiome of PD patients via metagenomics and serum metabolomics; integrate data using GEMs, personalized community-level metabolic modeling, and FBA; explore microbial compositional/functional changes (CAZymes, metabolic pathways); investigate associations between microbes, clinical parameters (PD severity, GI dysfunction, age), and metabolites; identify microbial roles in PD-relate…	Fecal samples (metagenomics), serum samples (metabolomics)
Lipidomics Prediction of Parkinson's Disease Severity: A Machine-Learning Analysis	Avisar H, Guardia-Laguarta C, Area-Gomez E, Surface M, Chan AK, Alcalay RN, Lerner B.	J Parkinsons Dis	2021	10.3233/JPD-202476	1, lipidomics.	149 Parkinson’s disease (PD) patients; non-carriers of SNCA, LRRK2, GBA mutations (except one carrier of GBA variant E326K).	Recruited from 2010–2016 from the Center for Parkinson’s Disease at Columbia University Irving Medical Center, New York, NY, USA; part of the ‘Spot’ study.	Research.	Specific lipid classes (dhSM, PEp, GlcCer, dhGB3, dhGM3) and related species enable prediction of PD motor severity via machine learning; these lipids interrelate differently with motor severity between men and women; predicting intermediate PD stages is more accurate than extreme stages; future studies should explore biological mechanisms linking GlcCer, dhGB3, dhSM, PEp to PD severity.	To identify lipidome signatures for PD severity; assess PD severity using UPDRS and MoCA; analyze 517 lipid species from 37 classes in whole blood samples; use random forest (RF) machine-learning algorithm combined with univariate linear regression, multivariate linear regression, and Lasso regression for lipid selection and severity prediction; examine plasma concentrations of key lipids across …	Whole blood (plasma aliquots extracted from EDTA blood tubes).
The Human Hippocampus in Parkinson's Disease: An Integrative Stereological and Proteomic Study	Villar-Conde S, Astillero-Lopez V, Gonzalez-Rodriguez M, Villanueva-Anguita P, Saiz-Sanchez D, Martinez-Marcos A, Flores-Cuadrado A, Ubeda-Bañon I.	J Parkinsons Dis	2021	10.3233/JPD-202465	1; Type: Proteomics	Total 40 samples, including 20 Parkinson’s disease (PD) patients (8 with PD with dementia, PDD) and 20 non-Parkinson’s disease (NPD) patients	Institut d’Investigacions Biomèdiques August Pi i Sunyer (IDIBAPS), Biobanco en Red de la Región de Murcia (BIOBANC-MUR), Biobanco de Tejidos de la Fundación CIEN (BTCIEN), Biobanco del Principado de Asturias (integrated in the Spanish National Biobanks Network)	Research	α-synuclein distribution in the hippocampus is unrelated to volumetric, neural or glial changes; proteomic analysis shows alterations in synaptic structure-related proteins, indicating hippocampal changes occur at the synapse level in PD. Downregulation of caskin1 and upregulation of δ2-catenin are linked to synaptic alterations; downregulation of REEP2 and upregulation of PHYHIPL and α-1-syntrop…	Stereologically analyze α-synuclein inclusions (area fraction), volume, and densities of NeuN (neurons), Iba-1 (microglia), GFAP (astroglia) in hippocampal subfields; perform SWATH-MS quantitative proteomic analysis to identify differentially expressed proteins between PD and NPD; validate key proteomic results via immunofluorescence staining.	Human hippocampal tissue (fixed samples for histology/immunohistochemistry; frozen samples for proteomics)
Clinical Phenotypes of Parkinson's Disease Associate with Distinct Gut Microbiota and Metabolome Enterotypes	Vascellari S, Melis M, Palmas V, Pisanu S, Serra A, Perra D, Santoru ML, Oppo V, Cusano R, Uva P, Atzori L, Morelli M, Cossu G, Manzin A.	Biomolecules	2021	10.3390/biom11020144	2; Microbiology (gut microbiota) and metabolomics (gut metabolome).	56 idiopathic Parkinson’s disease (PD) patients, classified into 3 phenotypes: Tremor Dominant (TD, n=19), Akinetic Rigid (AR, n=23), Dyskinetic (D, n=25.00%).	Recruited at the Neurology Department AO Brotzu (Cagliari, Italy).	Research.	PD patients with TD and non-TD (AR, D) motor phenotypes differ in gut microbiota (bacterial diversity, taxonomic composition) and metabolome. Non-TD subtypes are associated with decreased bacterial diversity, enriched Enterobacteriaceae/Escherichia/Serratia, reduced Lachnospiraceae/Blautia/Coprococcus/Lachnospira, lower nicotinic acid, and higher cadaverine/glucuronic acid. Gut dysbiosis may be r…	To explore the association between gut microbiota/metabolome composition and TD/non-TD (AR, D) phenotypes in PD patients. Faecal samples were analyzed via 16S next generation sequencing (gut microbiota) and gas chromatography–mass spectrometry (gut metabolome). Bacterial alpha/beta diversity, taxonomic composition, and metabolite levels were compared among phenotypes, with adjustment for confound…	Faecal samples.
Glucocerebrosidase reduces the spread of protein aggregation in a Drosophila melanogaster model of neurodegeneration by regulating proteins trafficked by extracellular vesicles	Jewett KA, Thomas RE, Phan CQ, Lin B, Milstein G, Yu S, Bettcher LF, Neto FC, Djukovic D, Raftery D, Pallanck LJ, Davis MY.	PLoS Genet	2021	10.1371/journal.pgen.1008859	2 types - proteomics, metabolomics	Drosophila melanogaster strains (Gba1b homozygous null mutants, isogenic controls, UAS-dGba1b, elav-GAL4, Act88F-GAL4, DMef-GAL4, UAS-nSMase-RNAi, Gba1b^MB03039, etc.)	Gba1b mutant, isogenic control, UAS-dGba1b alleles (previously described); other strains (Bloomington Stock Center)	Research	GCase deficiency accelerates protein aggregate spread between cells/tissues via dysregulated EVs; EV-mediated GCase trafficking partially reduces aggregate spread; GBA mutations alter cellular lipid composition and EV protein cargo, contributing to faster neurodegenerative disease progression.	Using Drosophila GBA deficiency model, explore GBA mutation’s role in PD pathogenesis via EVs; test if tissue-specific wildtype GCase expression rescues protein aggregation (cell-autonomous/non-cell-autonomous); investigate nSMase knockdown effects on EV biogenesis, protein aggregation, and Cer/GlcCer levels; verify if GCase is trafficked via EVs.	Thoraces, heads, whole brains, muscle, neuronal tissue, hemolymph (for EV isolation), whole fly bodies
In vitro genome editing rescues parkinsonism phenotypes in induced pluripotent stem cells-derived dopaminergic neurons carrying LRRK2 p.G2019S mutation	Chang KH, Huang CY, Ou-Yang CH, Ho CH, Lin HY, Hsu CL, Chen YT, Chou YC, Chen YJ, Chen Y, Lin JL, Wang JK, Lin PW, Lin YR, Lin MH, Tseng CK, Lin CH.	Stem Cell Res Ther	2021	10.1186/s13287-021-02585-2	3; Omics: Genomics, transcriptomics, proteomics	(1) PD patient-derived iPSCs carrying heterozygous LRRK2 c.G6055A (p.G2019S) mutation; (2) Wild-type (WT) iPSCs from a healthy 58-year-old male volunteer; (3) iPSCs from a PD patient with LRRK2 c.T6035C (p.I2012T) mutation; (4) Mutation-corrected isogenic iPSC lines (via HDR or ABE)	(1) LRRK2 p.G2019S iPSCs: NINDS Human Genetics DNA and Cell Line Repository (ND40019*C); (2) WT iPSCs: Peripheral blood mononuclear cells of a healthy volunteer; (3) LRRK2 p.I2012T iPSCs: PD patient (previously generated by authors); (4) Mutation-corrected isogenic iPSCs: Generated in the study via HDR/ABE editing of LRRK2 p.G2019S iPSCs	Research	ABEs have higher correction efficiency, lower indel rate than CRISPR/Cas9-based HDR in correcting LRRK2 p.G2019S (prevalent PD mutation). Mutation correction mitigates PD-related neuropathological phenotypes (abnormal LRRK2 kinase activity, α-synuclein accumulation/phosphorylation, neurite shrinkage, apoptosis). Corrected isogenic cells are ideal for exploring PD pathophysiological targets. ABE h…	Compare correction efficiency, off-target effects and indels of HDR and ABEs in LRRK2 p.G2019S iPSCs; establish mutation-corrected isogenic lines; characterize corrected iPSCs (karyotype, pluripotency, teratoma formation, dopaminergic neuron differentiation); evaluate PD-related phenotypes in iPSC-derived dopaminergic neurons; conduct comparative transcriptomic and proteomic analyses to identify …	Induced pluripotent stem cells (iPSCs); iPSC-derived dopaminergic neurons; teratoma tissues (from nude mice)
Urinary proteome profiling for stratifying patients with familial Parkinson's disease	Virreira Winter S, Karayel O, Strauss MT, Padmanabhan S, Surface M, Merchant K, Alcalay RN, Mann M.	EMBO Mol Med	2021	10.15252/emmm.202013257	1; Omic type: Proteomics (urinary proteome profiling).	Two independent cross-sectional cohorts. Columbia cohort (n=120): 35 healthy controls (HC, LRRK2-/PD-), 16 non-manifesting carriers (NMC, LRRK2+/PD-), 40 idiopathic PD patients (iPD, LRRK2-/PD+), 28 LRRK2 G2019S PD patients (LRRK2 PD, LRRK2+/PD+), 1 PD patient with unknown LRRK2 status. LCC cohort (n=115): 26 HC, 37 NMC, 29 iPD, 23 LRRK2 PD.	Columbia cohort from Columbia University Irving Medical Center; LCC cohort from the Michael J. Fox Foundation for Parkinson’s Research (MJFF)-funded LRRK2 Cohort Consortium (LCC).	Research.	Urinary proteomics is a valuable non-invasive strategy for PD biomarker discovery and patient stratification. LRRK2 G2019S mutation is linked to lysosomal dysregulation reflected in urine. Machine learning effectively classifies PD/non-PD, LRRK2 mutation carriers/non-carriers, and manifesting/non-manifesting LRRK2 carriers with high specificity and sensitivity. Urine contains brain-specific prote…	Developed a scalable mass spectrometry (MS)-based proteomic workflow for urinary proteome profiling. Analyzed 235 urine samples from two cohorts to quantify proteins, identify PD-associated and LRRK2 G2019S mutation-associated differential proteins. Conducted GO term enrichment analysis, correlated proteome profiles with clinical parameters (MoCA, UPDRS-III), and applied machine learning for clas…	Urine (neat urine, extracellular vesicles isolated from pooled urine).
UHPLC-MS-based metabolomics and chemoinformatics study reveals the neuroprotective effect and chemical characteristic in Parkinson's disease mice after oral administration of Wen-Shen-Yang-Gan decoction	Zhu G, Wang W, Chen C, Tang L, Liang Y, Zhang Z, Lu Y, Zhao Y.	Aging (Albany NY)	2021	10.18632/aging.203361	1; Omic: Metabolomics	Male C57BL/6J mice (10 months old, 30-35g); Groups: Control group, model group (rotenone-intoxicated), WSYGD groups (high/medium/low dosage), drug group (Sinemet); For constituent research: Control group and control-WSYGD group.	Shanghai SLAC Laboratory Animal Co., Ltd (License No. SCXK (Hu), 2007-0005)	Research	(1) WSYGD ameliorates PD-related behaviors in rotenone-intoxicated mice, down-regulates α-synuclein expression, and prevents the loss of substantia nigra (SN) dopaminergic neurons. (2) WSYGD improves neuroinflammatory symptoms (elevated peripheral immune factors) in rotenone-intoxicated mice. (3) A reliable method combining LC-MS/MS and multivariate statistical analysis is established to identify…	(1) Behavioral tests (pole test, rotarod test) to evaluate motor and behavioral performance of PD mice. (2) Tyrosine hydroxylase (TH) immunofluorescence staining to detect WSYGD’s protection on striatal neuron damage. (3) ELISA to detect serum inflammatory cytokines (IL-10, TNF-α, IL-1β, etc.) in mice. (4) UPLC-QTOF MS/MS combined with chemoinformatics (PCA, OPLS-DA) to characterize metabolic pro…	Mid-brain (substantia nigra), plasma, serum
Proteomic characterization of secretory granules in dopaminergic neurons indicates chromogranin/secretogranin-mediated protein processing impairment in Parkinson's disease	Wen G, Pang H, Wu X, Jiang E, Zhang X, Zhan X.	Aging (Albany NY)	2021	10.18632/aging.203415	2 omics (proteomics, transcriptomics)	Male C57BL/6 mice (8 weeks, 22–25 g); human neuroblastoma SH-sy5Y cells	Mice from Department of Laboratory Animal Science of China Medical University; human neuroblastoma SH-sy5Y cell line	Research	Loss of Scg2/Scg3-positive secretory granules (SGs) in dopaminergic (DA) neurons of MPTP-induced PD mice; Scg3 is remarkably decreased in corpus striatum (CPU), substantia nigra (SN) and MPP+-treated SH-sy5Y cells, involved in SGs impairment; Proteomic analysis reveals disabled lysosome/peroxisome, lipid and energy metabolism disorders as characteristic features of PD cell model, disturbing SGs' …	Explore the role of SGs impairment in PD; In vivo (MPTP-induced PD mice): Evaluate TH-positive neurons, Scg2/Scg3 levels and SGs number via immunohistochemistry, immunofluorescence and electron microscopy; In vitro (MPP+-treated SH-sy5Y cells, acute/mild models): Purify SGs by sucrose gradient centrifugation, conduct LC-MS/MS proteomic analysis and qPCR validation; Analyze significantly different…	Mouse substantia nigra (SN), mouse corpus striatum (CPU)
Conformation and dynamics of the kinase domain drive subcellular location and activation of LRRK2	Schmidt SH, Weng JH, Aoto PC, Boassa D, Mathea S, Silletti S, Hu J, Wallbott M, Komives EA, Knapp S, Herberg FW, Taylor SS.	Proc Natl Acad Sci U S A	2021	10.1073/pnas.2100844118	1; Proteomics (via hydrogen-deuterium exchange mass spectrometry, HDX-MS).	Cell lines (HEK293T cells, Sf9 cells).	Laboratory-cultured cell lines (used for expression and purification of LRRK2 constructs).	Research.	The kinase domain of LRRK2 is a dynamic allosteric hub regulating its activation and subcellular location; the DYGI motif is critical for LRRK2 structure and function; the N-terminal domains (NTDs) act as an inhibitory "lid" that can be unleashed by activated Rab proteins, PD mutations, or kinase inhibitors; LRRK2 shares a similar activation mechanism with BRaf; PD mutations hijack LRRK2's regula…	To investigate how LRRK2 pathogenic mutations drive Parkinson’s disease (PD), a multitiered approach was adopted: (1) Live-cell time-lapse imaging to observe reversible filament formation (MT association) of full-length wild-type (WT) and G2019S LRRK2 in HEK293T cells with/without kinase inhibitors (MLi-2, rebastinib); (2) Engineering LRRK2_RCKW (contains ROC, COR, kinase, WD40 domains) construct…	No tissue samples; samples include HEK293T/Sf9 cell lines and purified LRRK2_RCKW proteins.
Proteomics Profiling of Neuron-Derived Small Extracellular Vesicles from Human Plasma: Enabling Single-Subject Analysis	Anastasi F, Masciandaro SM, Carratore RD, Dell'Anno MT, Signore G, Falleni A, McDonnell LA, Bongioanni P.	Int J Mol Sci	2021	10.3390/ijms22062951	2; Proteomics, Transcriptomics (miRNA analysis).	Human subjects (blood collected into EDTA-treated tubes); cultured human neurons derived from neuroepithelial stem (NES) cells (for reference NDsEV).	Human subjects (blood collected into EDTA-treated tubes); cultured human neurons derived from neuroepithelial stem (NES) cells (for reference NDsEV).	Research.	An efficient, low-cost, high-throughput method for comprehensive proteome profiling of NDsEV from individual patients’ plasma was developed. It successfully isolates round-shaped NDsEV with exosome characteristics. PD patients’ NDsEV have higher miR-155 levels. 23 PD KEGG pathway proteins and known PD circulating biomarkers were identified. The method enables NDsEV as accessible biomarkers for PD…	Develop a workflow using L1CAM-covalently coated immunoplate to isolate plasma-NDsEV from individual PD patients and healthy controls. Characterize NDsEV via nanoparticle-tracking analysis (NTA), transmission electron microscopy (TEM), proteomics (LC-MS/MS) and miR-155 expression (RT-PCR). Establish a reference NDsEV proteome from NES cell-derived neurons (isolated by Size Exclusion Chromatograph…	Plasma (from PD patients and healthy controls); culture media supernatant from NES cell-derived neurons.
Proteomic Profiling of the Substantia Nigra to Identify Determinants of Lewy Body Pathology and Dopaminergic Neuronal Loss	Petyuk VA, Yu L, Olson HM, Yu F, Clair G, Qian WJ, Shulman JM, Bennett DA.	J Proteome Res	2021	10.1021/acs.jproteome.0c00747	1 type (proteomics)	51 subjects, divided into three groups (17 each): LB+NL+ (cases with high SN LB density and neuronal loss), LB−NL+ (LB-free controls with matching neuronal loss), LB−NL− (LB-free controls with normal neuron density)	Religious Orders Study (ROS) and Rush Memory and Aging Project (MAP)	Research	Beyond α-synuclein, individual proteins (RGS6, EIF3E, CD59, ITGB8), PTMs, and five pathways (Arp2/3 complex-mediated actin nucleation, synapse, poly(A) RNA binding, basement membrane and endothelium, hydrogen peroxide metabolic process) are associated with LB formation and dopaminergic neuronal loss. Arp2/3 complex changes are reactive to synaptic pathology; poly(A) RNA-binding proteins (e.g., TD…	To identify determinants of LB pathology and dopaminergic neuronal loss, quantitative proteomic profiling (label-free LC-MS/MS) of SN tissue was conducted. Analyzed 2963 abundant proteins (abundances and peptide modifications), performed pathway enrichment, Bayesian causal network analysis, post-translational modification (PTM) search with MSFragger, and inferred cell-type-specific changes.	Frozen substantia nigra (SN) tissue
Mass spectrometry imaging identifies abnormally elevated brain l-DOPA levels and extrastriatal monoaminergic dysregulation in l-DOPA-induced dyskinesia	Fridjonsdottir E, Shariatgorji R, Nilsson A, Vallianatou T, Odell LR, Schembri LS, Svenningsson P, Fernagut PO, Crossman AR, Bezard E, Andrén PE.	Sci Adv	2021	10.1126/sciadv.abe5948	1; Omic type: Metabolomics	Four groups of rhesus monkeys—(1) untreated controls; (2) MPTP-exposed (without l-DOPA) parkinsonian monkeys; (3) MPTP-exposed + chronic l-DOPA-treated nondyskinetic (non-LID) parkinsonian monkeys; (4) MPTP-exposed + chronic l-DOPA-treated dyskinetic (LID) parkinsonian monkeys	A previously published brain biobank of 1-methyl-4-phenyl-1,2,3,6-tetrahydropyridine (MPTP)-exposed nonhuman primate model of Parkinson’s disease (PD). Monkeys: female rhesus monkeys (Macaca mulatta, Xierxin, PR of China), age 5±1 years, mean weight 5.3±0.8 kg	Research	l-DOPA-induced dyskinesia (LID) is linked to dysregulated l-DOPA metabolism throughout the brain. LID animals have abnormally elevated l-DOPA and its metabolite 3-O-methyldopa (3-OMD) in all measured brain regions, and increased dopamine (DA) and DA metabolites in extrastriatal regions (not striatum). Extrastriatal brain areas cannot regulate DA formation from l-DOPA, enabling DA or l-DOPA itself…	Applied MALDI-FTICR mass spectrometry imaging (MALDI-MSI) to map the distribution and levels of l-DOPA, DA, and other monoaminergic neurotransmitters/metabolites in 18 brain regions. Compared neurochemical changes (levels, distribution, metabolic pathways, correlations) between the four cohorts, focusing on non-LID vs. LID. Analyzed DA metabolism routes (COMT/MAO pathways), localization of 5-HT, …	Brain tissue (coronal sections at -6, -4, -2, 0, +4 mm anterior commissure), plasma, cerebrospinal fluid (CSF)

## Sheet: 2022
Title	Authors	Journal	Year	DOI	Num of omics	cohort	cohort source	research/review	conclusion	research content	sample type (tissue)
Proteome profiling of cerebrospinal fluid reveals biomarker candidates for Parkinson's disease	Karayel O, Virreira Winter S, Padmanabhan S, Kuras YI, Vu DT, Tuncali I, Merchant K, Wills AM, Scherzer CR, Mann M.	Cell Rep Med 13.0	2022	10.1016/j.xcrm.2022.100661	1 omic: Proteomics (CSF proteome and urinary proteome profiling).	Two independent cohorts: Harvard Biomarkers Study (HBS cohort): Initially 94 samples (47 healthy controls/PD–, 47 PD patients/PD+); 79 samples used after quality control. LRRK2 Cohort Consortium (LCC cohort): Initially 121 samples (31 LRRK2–/PD–, 35 LRRK2+/PD–, 34 LRRK2–/PD+, 21 LRRK2+/PD+); 103 samples used after quality control.	HBS: Collaborative initiative of Brigham and Women’s Hospital and Massachusetts General Hospital. LCC: Biobanked samples from Michael J. Fox Foundation for Parkinson’s Research (MJFF)-funded LRRK2 Cohort Consortium.	research	A scalable, sensitive, and reproducible MS-based proteomics workflow for CSF profiling was established, quantifying over 1,700 proteins from minimal CSF amounts. OMD, CD44, VGF, PRL, and MAN2B1 are altered in PD or correlate with clinical scores; LRRK2 G2019S carriers show enhanced neuroinflammation (elevated CTSS, PLD4, HLA proteins). CSF and urinary proteomes have large overlapping PD- and LRRK…	Apply MS-based proteomics (DIA workflow) to profile CSF proteomes of two PD cohorts. Identify protein alterations specific to PD (vs. healthy controls) and LRRK2 G2019S mutation (vs. wild-type carriers) using ANCOVA and machine learning. Correlate CSF proteome changes with clinical scores (UPDRS, MoCA, MMSE) to link proteins with disease severity. Integrate CSF and previously acquired urinary pro…	Cerebrospinal fluid (CSF); urinary samples were used for proteome integration analysis.
SWATH Mass Spectrometry-Based CSF Proteome Profile of GBA-Linked Parkinson's Disease Patients	Zafar S, Noor A, Younas N, Shafiq M, Schmitz M, Wurster I, Brockmann K, Gasser T, Zerr I.	Int J Mol Sci 4.9	2022	10.3390/ijms232214166	1; Omic type: Proteomics	Total 32 participants—22 PD patients with GBA mutations (PD_GBA), 7 PD patients without GBA mutations (PD_Idiopathic), 3 healthy controls with GBA mutations (HI_GBA); segregated by gender (small female sample size).	Participants underwent neurological (fulfilling MDS PD criteria) and genetic (genotyping for GBA mutations N370S, L444P, E326K) assessments; study approved by University of Tübingen’s ethical committee.	Research	GBA mutations alter CSF proteome in PD; 52 differentially regulated proteins identified (20 unique to PD_GBA, 2 unique to PD_Idiopathic); key proteins (Contactin-1, Selenium-binding protein 1, Adhesion G Protein-Coupled Receptor, Apolipoprotein E) differ between sporadic and genetic PD, indicating aggravated synaptic damage, oxidative stress, neuronal loss, and α-Syn aggregation in PD_GBA; CSF α-…	Aim to identify proteomic targets in pathogenic pathways for differential clinical presentation of GBA-associated PD. Methods: CSF samples processed via in-gel tryptic digestion, spectral library construction, SWATH-based mass spectrometry; protein annotation/functional characterization (GO, Panther, Uniprot, ProteinPilot); α-Syn quantification by ELISA; statistical analysis (ANOVA, Tukey’s test)…	Cerebrospinal fluid (CSF)
Parkinson's disease protein PARK7 prevents metabolite and protein damage caused by a glycolytic metabolite	Heremans IP, Caligiore F, Gerin I, Bury M, Lutz M, Graff J, Stroobant V, Vertommen D, Teleman AA, Van Schaftingen E, Bommer GT.	Proc Natl Acad Sci U S A	2022	10.1073/pnas.2111338119	2; Types: Metabolomics, Proteomics	Human cell lines (HCT116, HEK293T), PARK7 knockout mice, DJ1β knockout Drosophila melanogaster, Escherichia coli (yajL), Schizosaccharomyces pombe (spDJ-1)	Laboratory-generated (CRISPR/Cas9 knockout cell lines, engineered lentiviral-transduced cells); Mouse line (B6.Cg Park7tm15hn/J); Drosophila strain (DJ1β[Δ93]); Laboratory-cultured bacteria/yeast	Research	PARK7 (a Parkinson’s disease-related protein) has a highly conserved function in preventing metabolite and protein damage caused by the glycolytic metabolite 1,3-BPG, achieved by destroying its reactive intermediate (tentatively cyclic-1,3-phosphoglycerate) without altering 1,3-BPG levels. This establishes a link between carbohydrate metabolism and cellular damage contributing to Parkinson’s dise…	Investigated the unknown enzymatic function of PARK7; Found 1,3-BPG forms a reactive intermediate that non-enzymatically modifies metabolites (forming glycerate/phosphoglycerate adducts) and proteins; Verified PARK7 and its orthologs prevent these modifications via targeting the reactive intermediate; Tentatively identified the reactive intermediate as cyclic-1,3-phosphoglycerate; Explored the re…	Human cell line lysates, mouse brain tissue, Drosophila tissues, mouse red blood cells
One-Carbon Metabolism in Alzheimer's Disease and Parkinson's Disease Brain Tissue	Kalecký K, Ashcraft P, Bottiglieri T.	Nutrients 4.8	2022	10.3390/nu14030599	1; Omic type: Metabolomics	136 White American subjects (no other major central nervous system pathology) – 35 AD with dementia (AD-Dem), 65 PD (32 PD with dementia (PD-Dem), 19 PD with mild cognitive impairment (PD-MCI), 14 cognitively normal PD (PD-CN)), 36 cognitively normal controls	Banner Sun Health Research Institute brain bank (Sun City, AZ, USA)	Research	Levodopa induces homocysteine (Hcy) elevation in the brain cortex of PD-Dem (not non-demented PD subjects), independent of levodopa dose, disease progression, or histopathological markers; this may contribute to PD dementia etiology. - AD and PD-Dem show reduced cystathionine β-synthase (CBS) activation (PD: possibly carbidopa-induced vitamin B6 depletion; AD: potential B6 deficiency, CBS mutatio…	Investigate one-carbon metabolism alterations in the brain frontal cortex (primary cognition center) of AD, PD (across cognitive impairment spectrum), and controls using targeted liquid chromatography–tandem mass spectrometry (LC-MS/MS). Analyze metabolites in folate and methionine cycles, explore levodopa interaction, associations with MMSE score, and metabolic correlations.	Post-mortem brain frontal cortex samples (500 mg each), stored at -80°C.
Cerebrospinal fluid levels of proenkephalin and prodynorphin are differentially altered in Huntington's and Parkinson's disease	Barschke P, Abu-Rumeileh S, Al Shweiki MHDR, Barba L, Paolini Paoletti F, Oeckl P, Steinacker P, Halbgebauer S, Gaetani L, Lewerenz J, Ludolph AC, Landwehrmeyer GB, Parnetti L, Otto M.	J Neurol 4.6	2022	10.1007/s00415-022-11187-8	1; Proteomics (measures PENK- and PDYN-derived peptides).	Total 225 subjects, including 47 Huntington’s disease (HD) patients, 61 Parkinson’s disease (PD) patients (cognitively healthy PD and PD-MCI), 11 Alzheimer's disease (AD) patients, 14 sporadic amyotrophic lateral sclerosis (sALS) patients, and 92 cognitively healthy non-neurodegenerative controls. Subgroup: 21 treated and 19 untreated PD/PD-MCI patients from Perugia.	Ulm University Hospital (Germany, n=185) and Section of Neurology, Perugia University Hospital (Italy, n=40).	Research.	CSF PENK- and PDYN-derived peptides are promising pathogenetic and disease severity markers in HD, reflecting striatal neurodegeneration and loss of MSNs. In PD, CSF PDYN has a limitative role as a potential pharmacodynamic marker during dopaminergic therapy (higher in treated vs untreated PD patients), but further investigations are needed. Both biomarkers are within normal range in AD and sALS.…	Use in-house LC-MS/MS (MRM mode) to measure CSF levels of PENK- and PDYN-derived peptides in HD, PD, AD, sALS patients and controls. Compare peptide levels among groups. Analyze associations between biomarkers and disease severity scales (HD: UHDRS subscales; PD: UPDRS, Hoehn and Yahr scale, etc.). Assess the effect of dopaminergic therapy on biomarker levels in PD/PD-MCI patients. Evaluate the s…	Cerebrospinal fluid (CSF).
Analysis of a precision medicine approach to treating Parkinson's disease: Analysis of the DATATOP study	O'Bryant SE, Petersen M, Zhang F, Johnson L, Mason D, Hall J.	Parkinsonism Relat Disord 3.1	2022	10.1016/j.parkreldis.2021.11.027	1; Type: Proteomics	Total 532 participants (after excluding missing values): 134 from α-tocopherol + deprenyl placebo arm (TOC), 135 from deprenyl + α-tocopherol placebo arm (DEP), 131 from combined deprenyl + α-tocopherol arm, 132 from double placebo arm (only supplemental analysis). Inclusion: PD diagnosis (Hoehn and Yahr stage I/II) within 5 years; Exclusion: severe tremor, dementia, depression, symptomatic PD me…	Biorepository samples from the DATATOP (Deprenyl And Tocopherol Antioxidative Therapy Of Parkinsonism) clinical trial, which enrolled 800 participants across multiple sites between September 1987 and November 1988.	Research	The proteomic predictive biomarker (predominantly inflammatory proteins) is highly accurate in distinguishing treatment responders across TOC, DEP, and combined arms (AUC 87-93% for primary endpoint, 94-100% for secondary endpoints). Adding AD/PD-specific biomarkers or demographics slightly improves accuracy. Inflammation is relevant to PD. This supports a precision medicine approach for PD, but …	To generate a proteomic predictive biomarker distinguishing treatment response in the DATATOP trial. Assayed plasma samples with multiplex ECL and Simoa platforms (targeting inflammatory proteins, Aβ40/42, total-tau, Nf-L, α-synuclein). Used SVM with five-fold cross-validation to analyze responder status (primary: need for Levodopa at 15 months; secondary: UPDRS Motor/Total Score changes). Assess…	Plasma
Alterations in Self-Aggregating Neuropeptides in Cerebrospinal Fluid of Patients with Parkinsonian Disorders	Zhu S, Bäckström D, Forsgren L, Trupp M.	J Parkinsons Dis	2022	10.3233/JPD-213031	1 (Proteomics)	Discovery phase: 90 samples (30 Controls, 32 PD (fast-progressing), 12 MSA, 16 PSP) Validation phase: 118 samples (30 Controls, 63 PD (32 fast, 31 slow; 32 TD, 16 PIGD, 11 intermediate; 8 with leukocytosis, 51 without), 12 MSA, 14 PSP)	Population-based incidence study (New Parkinsonism in Umeå, NYPUM) in Northern Sweden; CSF samples from Neurobiobank at Clinical Neuroscience, Umeå University Hospital, Sweden	Research	PD, MSA, and PSP have overlapping and distinct protein biomarkers indicating specific molecular etiologies. CSF levels of self-aggregating neuropeptides are decreased in these parkinsonian disorders, supporting native amyloidogenic proteins' role in neurodegenerative disease etiologies. Sex-specific biomarker changes exist in PD patients. Subgroup-specific biomarkers are identified for TD PD, PIG…	Used untargeted LC-MS proteomics for discovery profiling in CSF (depleted of high-abundant proteins) and LC-MS/MS-based MRM for validation. Compared clinical variation in parkinsonian cohort (PD subgroups: TD/PIGD, with/without CSF leukocytes, fast/slow progression). Identified and validated candidate peptide/protein biomarkers, analyzed their correlations, sex differences, and subgroup-specific …	Cerebrospinal fluid (CSF)
Regulation of blood vessels by ATP in the ventral medullary surface in a rat model of Parkinson's disease	Oliveira LM, Fernandes-Junior SA, Cabral LMC, Miranda NCS, Czeisler CM, Otero JJ, Moreira TS, Takakura AC.	Brain Res Bull 3.7	2022	10.1016/j.brainresbull.2022.06.011	1 (Proteomics)	45 adult male Wistar rats, divided into two groups—PD-induced group (17 rats injected with 6-OHDA) and sham group (18 rats injected with vehicle)	Laboratory-bred animals housed in a temperature-controlled (24 ± 1 ◦C) and light/dark cycle-controlled (12:12 h) chamber with free access to water and food	Research	In the 6-OHDA PD animal model, purinergic receptor activation induces a greater vasoconstrictor response. The RTN region shows significant gene expression changes, altering ATP regulation machinery, which affects neural-glia-vessel interaction and breathing regulation. Despite enhanced purinergic-mediated vasoconstriction, breathing output is reduced due to decreased neurons in the RTN and preBöt…	Investigated the role of purinergic signaling in vascular homeostasis, biochemical regulation, and glial morphology of the ventral medullary surface (VMS) in a 6-OHDA-induced PD rat model. Measured respiratory parameters, vascular diameter changes under hypercapnia, effects of purinergic agonists/antagonists, and analyzed proteomic data, astrocyte/microglia morphology in the RTN region.	Brain tissues (RTN region, somatosensory cortex, substantia nigra pars compacta (SNpc)) obtained via laser capture microdissection and histochemical processing
Metabolomics and biochemical alterations caused by pleiotrophin in the 6-hydroxydopamine mouse model of Parkinson's disease	Gramage E, Sáiz J, Fernández-Calle R, Martín YB, Uribarri M, Ferrer-Alcón M, Barbas C, Herradón G.	Sci Rep	2022	10.1038/s41598-022-07419-6	1 (Metabolomics)	Male Ptn-Tg mice (C57BL/6J background) and Wild type (Wt) mice, 9–10 weeks old (20–25 g)	Generated by pronuclear injection (Ptn-Tg mice) and corresponding Wt mice, housed under controlled environmental conditions	Research	Brain PTN overexpression exerts a neuroprotective effect against 6-OHDA-induced dopaminergic injury in the nigrostriatal pathway of PD mouse model; novel lipid-related PD drug candidates are identified, supporting the "lipid cascade" in PD.	To characterize dopaminergic injury, glial responses and metabolic alterations in Ptn-Tg mice (brain PTN overexpression) and Wt mice after intrastriatal injection of low-dose 6-OHDA (5 µg); assess motor functions (rotarod and cylinder tests), perform immunohistochemical analysis (TH, Iba1, GFAP), and conduct untargeted metabolomic analysis to identify differential metabolites.	Striatum and substantia nigra pars compacta (SNpc) of mice
Differential Phospho-Signatures in Blood Cells Identify LRRK2 G2019S Carriers in Parkinson's Disease	Garrido A, Santamaría E, Fernández-Irigoyen J, Soto M, Simonet C, Fernández M, Obiang D, Tolosa E, Martí MJ, Padmanabhan S, Malagelada C, Ezquerra M, Fernández-Santiago R.	Mov Disord 7.4	2022	10.1002/mds.28927	1 (Proteomics, specifically phospho-proteomics)	Total N=93, including G2019S L2PD (n=20), G2019S L2NMCs (n=20), healthy controls (n=30), iPD (n=15), R1441G L2PD (n=5), R1441G L2NMCs (n=3); all are Caucasians of Spanish descent.	Movement Disorders Unit, Hospital Clínic de Barcelona, Spain.	Research	A differential phospho-signature (23 DPPs) associated with LRRK2 G2019S was identified, which changes with disease status (G2019S L2PD, G2019S L2NMCs, healthy controls); G2019S L2NMCs' phospho-profile is more similar to healthy controls than G2019S L2PD. iPD has a distinct phospho-proteomic profile but shares similar deregulated pathways with G2019S carriers. The phospho-signature may aid early d…	Investigate differential protein and phospho-protein changes related to G2019S mutant LRRK2 in PBMCs from G2019S L2PD, G2019S L2NMCs, compare with iPD and R1441G carriers via isobaric label–based mass spectrometry, identify mutation- and disease status-associated phospho-protein changes, and analyze functional pathways.	Peripheral blood mononuclear cells (PBMCs)
Studying the Parkinson's disease metabolome and exposome in biological samples through different analytical and cheminformatics approaches: a pilot study	Talavera Andújar B, Aurich D, Aho VTE, Singh RR, Cheng T, Zaslavsky L, Bolton EE, Mollenhauer B, Wilmes P, Schymanski EL.	Anal Bioanal Chem 3.8	2022	10.1007/s00216-022-04207-z	2 (Metabolomics, Exposomics)	22 plasma samples (11 PD patients, 11 healthy controls); 19 feces samples (10 PD patients, 9 healthy controls)	Collected as part of the MiBiPa project at the University of Luxembourg in collaboration with Paracelsus-Elena-Klinik in Kassel; part of the DeNoPa cohort	Research (pilot study)	A new methodological framework for non-target analysis of unknown chemicals in PD biological samples is provided. Combining RP/HILIC chromatographic methods and ESI(+)/ESI(-) ionization modes enhances chemical separation and identification. Larger databases (e.g., MSPs of MS-DIAL, PD-MetFrag, PCL) are better for non-target screening; LITMIN and PD-CTD lists are good for suspect screening. Feces s…	Analyze plasma and feces samples of PD patients and healthy controls using NT-HRMS coupled with LC (RP and HILIC) methods; optimize a cheminformatics workflow with open software (MS-DIAL, patRoon) and databases (public MSPs, PubChemLite for Exposomics, etc.), develop disease-specific databases and suspect lists; identify differential endogenous/exogenous chemicals via non-target and suspect scree…	Plasma, Feces
Mitochondrial dysfunction is a key pathological driver of early stage Parkinson's	Toomey CE, Heywood WE, Evans JR, Lachica J, Pressey SN, Foti SC, Al Shahrani M, D'Sa K, Hargreaves IP, Heales S, Orford M, Troakes C, Attems J, Gelpi E, Palkovits M, Lashley T, Gentleman SM, Revesz T, Mills K, Gandhi S.	Acta Neuropathol Commun 6.2	2022	10.1186/s40478-022-01424-6	1 (Proteomics)	11 early-mid stage PD cases (Braak stage 3/4), 4 late stage PD cases (Braak stage 6), and matched controls (24 controls as per Table 1)	Post-mortem brain tissue from multiple biobanks: Neurological Tissue Bank (IDIBAPS-HC-Biobanc, Barcelona); Human Brain Tissue Bank (Budapest); UK Parkinson’s Disease Society Tissue Bank (Imperial College London); London Neurodegenerative Diseases Brain Bank (King’s College London); Netherlands Brain Bank (Amsterdam); Newcastle Brain Tissue Resource	Research	Mitochondrial dysfunction is a key pathological driver of early sporadic PD, detectable prior to alpha-synuclein aggregation and neuronal loss; sirtuin-2 and metallothionein-2 change in vulnerable regions before alpha-synuclein pathology, and mitochondrial pathways (oxidative phosphorylation, TCA cycle, fatty acid oxidation) are disrupted across disease stages	Combined high-precision tissue sampling with unbiased large-scale proteomic profiling (label-free quantitative MS, targeted MRM LC–MS/MS) across 9 brain regions; validated results via functional mitochondrial assays and bioinformatics analysis; investigated proteomic changes along Braak staging pathology gradient to identify early molecular drivers of PD

## Sheet: 2023
Title	Authors	Journal	Year	DOI	Num of omics	cohort	cohort source	research/review	conclusion	research content	sample type (tissue)
ALOX5 inhibition protects against dopaminergic neurons undergoing ferroptosis	Li K, Wang M, Huang ZH, Wang M, Sun WY, Kurihara H, Huang RT, Wang R, Huang F, Liang L, Li YF, Duan WJ, He RR.	Pharmacol Res 10.3	2023	10.1016/j.phrs.2023.106779	1 (phospholipidomics)	8-week-old C57BL/6 J mice (divided into 7 groups: MPTP, MPTP + Fer-1, MPTP + selegiline, MPTP + shame (0.9% saline), MPTP + Clau low dosage, MPTP + Clau high dosage; 10 mice each); neuronal cell lines (PC12, N2a, SH-SY5Y); primary midbrain neurons from 24-hour-old newborn mice	Mice from conventional laboratory breeding; cell lines from American Type Culture Collection (ATCC)	Research	(-)-Clausenamide (Clau) protects dopaminergic neurons from ferroptosis and alleviates parkinsonism in mice by directly blocking lipoxygenase ALOX5, inhibiting its phosphorylation (via PKCα) and nuclear translocation, thus reducing lipid peroxidation. Clau may be a candidate for Parkinson’s disease (PD) therapy with an anti-ferroptosis mechanism to delay neurodegenerative progression.	Evaluated the protective effects of Clau on dopaminergic neurons using MPTP-induced PD mouse models and erastin-induced in vitro neuronal models; investigated the mechanism via behavioral tests (rotarod, gait, pole test), biochemical analyses (LC-MS for neurotransmitters/GSH, MDA/4-HNE detection), Western blotting, qRT-PCR, Co-IP, CETSA, siRNA transfection, immunohistochemistry, molecular docking…	Mouse midbrain tissue; brain tissue (for immunohistochemistry); neuronal cells (PC12, N2a, SH-SY5Y, primary midbrain neurons)
Post-translational modifications of soluble α-synuclein regulate the amplification of pathological α-synuclein	Zhang S, Zhu R, Pan B, Xu H, Olufemi MF, Gathagan RJ, Li Y, Zhang L, Zhang J, Xiang W, Kagan EM, Cao X, Yuan C, Kim SJ, Williams CK, Magaki S, Vinters HV, Lashuel HA, Garcia BA, James Petersson E, Trojanowski JQ, Lee VM, Peng C.	Nat Neurosci 28.11	2023	10.1038/s41593-022-01239-7	1 type (Proteomics, focusing on post-translational modifications of soluble α-synuclein).	Post-mortem brain tissue donors, including patients with α-synucleinopathies (Parkinson’s disease, dementia with Lewy bodies, multiple system atrophy, ~50% Alzheimer’s disease cases) and normal controls; 20 males and 11 females.	Post-mortem brain tissues approved by the Institutional Review Boards (IRBs) of the University of Pennsylvania and UCLA.	Research.	Soluble α-synuclein post-translational modifications (PTMs, including phosphorylation and acetylation) regulate the amplification and seeding properties of pathological α-synuclein in a site- and conformation-dependent manner; this regulatory role contributes to the progression and clinical diversity of α-synucleinopathies.	Evaluated the effect of soluble α-synuclein phosphorylation at known sites on pathological α-synuclein amplification; systematically identified PTMs of soluble α-synuclein from diseased and control brains via LC–MS/MS; examined the impact of soluble α-synuclein acetylation on pathological α-synuclein transmission; verified the conformation dependence of PTM effects; explored PTM modulation of pat…	Post-mortem brain tissue.
Mitochondrial DNA damage triggers spread of Parkinson's disease-like pathology	Tresse E, Marturia-Navarro J, Sew WQG, Cisquella-Serra M, Jaberi E, Riera-Ponsati L, Fauerby N, Hu E, Kretz O, Aznar S, Issazadeh-Navikas S.	Mol Psychiatry 13.4	2023	10.1038/s41380-023-02251-4	3 types - Transcriptomics, Genomics (mtDNA sequencing), Proteomics.	Human: Healthy controls (HC, N=14), sporadic Parkinson’s disease (sPD, N=7), Parkinson’s disease dementia (PDD, N=13), sPD without dementia (PD/PDND). Animal: Ifnb⁻/⁻, Ifnar1⁻/⁻ mice (C57BL6 background) and their wild-type (WT/Ifnb⁺/⁺/Ifnar⁺/⁺) littermates.	Human: Harvard Brain Tissue Resource Center (USA), Bispebjerg Hospital Brain Bank (Copenhagen, Denmark), Netherlands Brain Bank; publicly available microarray data. Animal: Experimental models generated and maintained following Danish ethical license 2018-15-0201-01572.	Research.	Damaged mitochondrial DNA (mtDNA) resulting from defective type I IFN (IFNβ/IFNAR) signaling initiates and spreads Parkinson’s disease-like pathology (PDD-like) in an "infectious-like" manner. This involves extrusion of damaged mtDNA via extracellular vesicles (EVs) mediated by Rps3, which binds damaged mtDNA and activates TLR4 (triggering neuronal death) and TLR9 (inducing oxidative stress), ind…	Analyzed transcriptomes of sPD/PDD patients to identify dysregulated pathways (e.g., OXPHOS, TLR signaling). Confirmed mtDNA deletions/mutations in sPD patients and Ifnb⁻/⁻/Ifnar1⁻/⁻ mice. Demonstrated extrusion of damaged mtDNA from IFNβ/IFNAR-deficient neurons via EVs. Assessed neurotoxicity of damaged mtDNA in vitro (neuronal cell death, oxidative stress) and in vivo (PDD-like behavioral/cogni…	Human: Medial frontal gyrus (brain tissue from postmortem). Animal: Brain tissues (frontal cortex, substantia nigra, striatum, brainstem, hippocampus, olfactory bulbs, cerebellum), primary cortical neurons, dopaminergic neurons, MEFs, N2A neuroblastoma cells; EVs from neuron culture medium and brain tissue.
Prioritization of Drug Targets for Neurodegenerative Diseases by Integrating Genetic and Proteomic Data From Brain and Blood	Ge YJ, Ou YN, Deng YT, Wu BS, Yang L, Zhang YR, Chen SD, Huang YY, Dong Q, Tan L, Yu JT; International FTD-Genomics Consortium.	Biol Psychiatry 9.6	2023	10.1016/j.biopsych.2022.11.002	2 types - Genomics, Proteomics.	Brain pQTL: ROSMAP (376 participants), replication cohorts (BANNER, ROSMAP-NCI). Blood pQTL: INTERVAL (3301 participants), replication cohorts (AGES Reykjavik, KORA Discovery). GWAS cohorts for neurodegenerative diseases (predominantly European descent): AD (75,024 cases; 397,844 controls), PD (33,674 cases; 449,056 controls), ALS (27,205 cases; 110,881 controls), MS (14,802 cases; 26,703 control…	Publicly available summary data from consortia (e.g., International FTD-Genomics Consortium, International Multiple Sclerosis Genetics Consortium), studies (ROSMAP, INTERVAL, AGES Reykjavik, KORA Discovery, BANNER, ROSMAP-NCI) and databases (MRC IEU OpenGWAS Project, MRBase, PhenoScanner, DrugBank).	Research.	22 proteins in brain or blood were prioritized as drug targets for neurodegenerative diseases (AD, PD, ALS, MS, FTD, LBD) with causal relationships. Some (e.g., GPNMB) show good safety and druggability. Further experimental studies are needed to validate targets and decipher mechanisms.	Integrate genetic (cis-pQTLs from brain/blood) and proteomic data via Mendelian randomization, sensitivity analyses, colocalization, replication/correlation analyses. Evaluate safety (phenome-wide MR) and druggability (Finan's criteria, DrugBank) of identified targets to prioritize drug targets for neurodegenerative diseases.	Brain (dorsolateral prefrontal cortex, parietal lobe cortex postmortem samples), blood (plasma from blood donors).
Overexpression of human alpha-Synuclein leads to dysregulated microbiome/metabolites with ageing in a rat model of Parkinson disease	Singh Y, Trautwein C, Romani J, Salker MS, Neckel PH, Fraccaroli I, Abeditashi M, Woerner N, Admard J, Dhariwal A, Dueholm MKD, Schäfer KH, Lang F, Otzen DE, Lashuel HA, Riess O, Casadei N.	Mol Neurodegener 17.5	2023	10.1186/s13024-023-00628-1	6. They are transcriptomics (RNA-sequencing), proteomics (LC-MS/MS), metabolomics (¹H-NMR), microbiomics (16S rRNA sequencing, shotgun sequencing), genomics (genotyping via q-RT-PCR), and epigenomics (not explicitly named but implied in gene expression regulation).	Two cohorts. Cohort I (major study): Homozygous TG rats and control WT littermate rats, separated by genotype at 4 weeks old. Cohort II (small study): WT and homozygous TG rats co-housed since birth.	Bred from heterozygous male (6–8 M) and WT female SD rats (purchased from Charles River) in two facilities (Facility I and II), following specific breeding plans to negate maternal effects.	Research.	α-Syn overexpression in TG rats leads to age-synchronized gut microbiome dysbiosis, altered metabolites (e.g., increased succinate), intestinal inflammation, and α-Syn aggregation. Short-term antibiotic treatment modulates these metabolites and reduces α-Syn expression in the forebrain, highlighting gut microbiome/metabolite dynamics as potential clues for prodromal PD.	Investigate how α-Syn overexpression affects gut microbiome, metabolites, inflammation, and PD pathology with ageing; assess the impact of antibiotic-induced microbiome manipulation on these parameters and α-Syn expression.	Feces, serum, colon (mucosa, submucosa, Tunica muscularis, myenteric plexus, epithelial layer), brain (olfactory bulbs), SH-SY5Y neuroblastoma cells.
Post-translational proteomics platform identifies neurite outgrowth impairments in Parkinson's disease GBA-N370S dopamine neurons	Bogetofte H, Ryan BJ, Jensen P, Schmidt SI, Vergoossen DLE, Barnkob MB, Kiani LN, Chughtai U, Heon-Roberts R, Caiazza MC, McGuinness W, Márquez-Gómez R, Vowles J, Bunn FS, Brandes J, Kilfeather P, Connor JP, Fernandes HJR, Caffrey TM, Meyer M, Cowley SA, Larsen MR, Wade-Martins R.	Cell Rep 8.0	2023	10.1016/j.celrep.2023.112180	1 (Proteomics, including post-translational modification (PTM) omics: phosphorylation, sialylated N-linked glycosylation, reversible cysteine modification)	6 GBA-N370S PD patients and 6 age- and gender-matched healthy controls; 4 GBA-N370S PD patient iPSC lines and 4 control iPSC lines were used for proteomic analysis (one patient was re-diagnosed with PSP and excluded from PD analysis)	Discovery clinical cohort established by the Oxford Parkinson’s Disease Center	Research	A comprehensive proteomics/PTMomics workflow identifies dysregulated proteins and PTMs in GBA-N370S PD iPSC-dopamine neurons; key mediators include tau and mTOR; neurite outgrowth defects and impaired mitochondrial movement are observed; GCase chaperone NCGC758 rescues neurite outgrowth deficits; this workflow aids in elucidating neurodegeneration pathways and potential drug targets.	Apply multi-part-enrichment proteomics/PTMomics to GBA-N370S PD and control iPSC-dopamine neurons; identify dysregulated proteins/PTMs; analyze pathways and upstream regulators; validate neurite outgrowth and mitochondrial movement phenotypes; test rescue effect of GCase chaperone.	iPSC-derived dopamine neurons
Identification of diagnostic and prognostic biomarkers of PD using a multiplex proteomics approach	Maple-Grødem J, Ushakova A, Pedersen KF, Tysnes OB, Alves G, Lange J.	Neurobiol Dis 8.5	2023	10.1016/j.nbd.2023.106281	1 (proteomics)	120 newly diagnosed Parkinson's disease (PD) patients (mostly drug-naïve, diagnosed per UK brain bank criteria excluding family history) and 45 control subjects without neurological disease.	PD patients from the Norwegian ParkWest study (recruited 2004-2006); controls from Stavanger University Hospital (underwent elective neurological examination or orthopaedic surgery).	Research.	A panel of PEA biomarkers (β-NGF, CD38, tau, NCAN) differed between newly diagnosed PD patients and controls. A combination of multiple CSF biomarkers reflecting various PD pathophysiological aspects may enable earlier PD diagnosis, more accurate prognostic assessment, and expand understanding of PD heterogeneity and staging. Tau was identified as a candidate prognostic marker for cognitive decli…	Used multiplex proximity extension assay (PEA) to measure 92 proteins in CSF of PD patients and controls. Applied regularized regression analysis to identify PD-associated proteins. Explored the association of candidate biomarkers with PD progression and cognitive decline via linear mixed models. Assessed diagnostic accuracy using AUC and optimism-adjusted AUC.	Cerebrospinal fluid (CSF)
Dopamine transporter and synaptic vesicle sorting defects underlie auxilin-associated Parkinson's disease	Vidyadhara DJ, Somayaji M, Wade N, Yücel B, Zhao H, Shashaank N, Ribaudo J, Gupta J, Lam TT, Sames D, Greene LE, Sulzer DL, Chandra SS.	Cell Rep 8.0	2023	10.1016/j.celrep.2023.112231	2 (Proteomics, Metabolomics)	Wild-type (WT, C57BL/6J) mice and auxilin knockout (KO, congenic B6.-Dnajc6tm1Legr) mice; both sexes; ages 3, 6, 9, 12, 15 months (behavior experiments), 3 and/or 9 months (other experiments)	WT mice from The Jackson Laboratory; auxilin KO mice from Greene Lab, NHLB, NIH (congenic with C57BL6/J)	Research	Auxilin deficiency causes Parkinson’s disease (PD) pathogenesis via three overlapping mechanisms in nigrostriatal dopaminergic (DA) termini: cytoplasmic dopamine accumulation (due to CCV/SV ratio imbalance and defective SV sorting), DAT mistrafficking (trapped in axonal deformities leading to impaired dopamine reuptake), and synaptic autophagic overload; auxilin KO mice recapitulate key PD featur…	Characterized auxilin KO mice for PD-like phenotypes (motor deficits, DA neuronal loss, α-synuclein pathology, neuroinflammation); evaluated L-DOPA efficacy; performed proteomic (whole-brain, synaptosome, CCV) and metabolomic (dopamine and metabolites) analyses; assessed dopamine reuptake via FSCV and computational modeling; examined DAT localization, endocytic proteins, and synaptic autophagy vi…	Brain (whole brain, dorsal striatum, ventral striatum, midbrain/SNpc, VTA, hippocampus), synaptosomes, clathrin-coated vesicles (CCVs)
Repurposing Simvastatin in Parkinson's Disease Model: Protection Is throughout Modulation of the Neuro-Inflammatory Response in the Substantia nigra	Rubio-Osornio M, León CTG, Montes S, Rubio C, Ríos C, Monroy A, Morales-Montor J.	Int J Mol Sci 4.9	2023	10.3390/ijms241310414	1 (Proteomics)	Male Wistar rats (250–280 g) divided into 4 groups: Control (vehicle + saline), Simvastatin (40 mg/kg/day simvastatin-tween 80 + saline), MPP+ (vehicle + 10 µg/8 µL MPP+), MPP+/Simvastatin (40 mg/kg/day simvastatin-tween 80 + 10 µg/8 µL MPP+)	Laboratory-bred (housed in acrylic cages under controlled conditions)	Research.	Simvastatin exerts significant antioxidant and neuroprotective effects against MPP+-induced neurotoxicity by counteracting oxidative damage, improving lipid peroxidation, dopamine content, and circling behavior. It modulates inflammation-related proteins and antioxidant enzymes; relevant inflammation-response proteins require further study.	Evaluate simvastatin's neuroprotective effect against MPP+-induced neurotoxicity in rats. Measure damage markers (fluorescent lipidic products, dopamine levels, circling behavior, tyrosine hydroxylase expression) 24 hours and 6 days post-treatment. Analyze striatal protein expression via 2D-SDS-PAGE and bioinformatics to identify inflammation and antioxidant-related proteins.	Rat striatal tissue
Biochemical Characteristics of iPSC-Derived Dopaminergic Neurons from N370S GBA Variant Carriers with and without Parkinson's Disease	Grigor'eva EV, Kopytova AE, Yarkova ES, Pavlova SV, Sorogina DA, Malakhova AA, Malankhanova TB, Baydakova GV, Zakharova EY, Medvedev SP, Pchelina SN, Zakian SM.	Int J Mol Sci 4.9	2023	10.3390/ijms24054437	3 types - Genomics (whole-exome sequencing, genotyping), Transcriptomics (qPCR for gene expression), Proteomics (Western blot for GCase protein, LC-MS/MS for lysosomal enzyme activity).	4 individuals - 1 GBA-PD patient (56-year-old woman with GBA p.N370S mutation), 1 asymptomatic GBA-carrier (32-year-old healthy son with GBA p.N370S mutation), 2 healthy donors (controls).	Biomaterial collected at FSBI Federal Neurosurgical Center; iPSC lines registered in Human Pluripotent Stem Cell Registry (hPSCreg).	Research.	① GCase activity is decreased in iPSC-derived DA neurons of both asymptomatic N370S GBA carriers and PD patients, with a more marked decrease in GBA-PD. ② GCase protein level is reduced only in GBA-PD neurons. ③ GBA-PD DA neurons show imbalanced lysosomal enzyme activities (higher GLA and IDUA) vs. controls and GBA-carrier. ④ Ambroxol increases GCase activity and protein level in DA neurons of bo…	① Generate iPSC lines from GBA-PD, GBA-carrier, and controls, then differentiate into DA neurons. ② Analyze GBA gene expression in DA neurons before/after ambroxol treatment via qPCR. ③ Measure activity of 6 lysosomal enzymes (GCase, GALC, GAA, GLA, ASM, IDUA) in DA neurons using LC-MS/MS. ④ Evaluate GCase activity and protein level in DA neurons before/after ambroxol treatment via LC-MS/MS and W…	Peripheral blood mononuclear cells (PBMCs, for iPSC generation), iPSC-derived dopaminergic (DA) neurons.
Deficiency of Parkinson's Related Protein DJ-1 Alters Cdk5 Signalling and Induces Neuronal Death by Aberrant Cell Cycle Re-entry	López-Grueso MJ, Padilla CA, Bárcena JA, Requejo-Aguilar R.	Cell Mol Neurobiol 4.8	2023	10.1007/s10571-022-01206-7	1 (Proteomics)	Wild-type (dj1+/+) cortical neurons and DJ-1-deficient (dj1-/-) cortical neurons	Primary cultures prepared from foetal (E15.5) dj1-/- (DJ-1 KO) and dj1+/+ (WT) offspring of DJ-1-knockout mice (back-crossed for at least eleven generations with C57Bl/6J WT mice)	Research	DJ-1 deficiency alters Cdk5 signalling, induces α-synuclein accumulation and tau hyperphosphorylation, deregulates PI3K/AKT, MAPK, AMPK signalling pathways, impairs proteasomal activity, increases AGEs production and ROS levels, and leads to aberrant cell cycle re-entry in mature neurons, which is responsible for neuronal death and contributes to the development of Parkinson’s disease. Targeting …	Comparative proteomic analysis between dj1+/+ and dj1-/- cortical neurons; investigation of α-synuclein, p-tau, and related protein levels; analysis of Cdk5, Akt/GSK, mTOR, AMPK, MAPK signalling pathways; assessment of proteasomal activity, AGEs production, glycolytic flux, ROS levels, glutathione levels, apoptosis, and cell cycle re-entry in the neurons.	Cortical tissue (from foetal mice, used for primary cortical neuron cultures)
Proteomic comparison between non-purified cerebrospinal fluid and cerebrospinal fluid-derived extracellular vesicles from patients with Alzheimer's, Parkinson's and Lewy body dementia	Hirschberg Y, Valle-Tamayo N, Dols-Icardo O, Engelborghs S, Buelens B, Vandenbroucke RE, Vermeiren Y, Boonen K, Mertens I.	J Extracell Vesicles 20.4	2023	10.1002/jev2.12383	1 (Proteomics)	249 subjects, including patients with Alzheimer’s disease (AD, n=64), Parkinson’s disease (PD, n=29), Parkinson’s disease with mild cognitive impairment (PD-MCI, n=13), Parkinson’s disease dementia (PDD, n=27), dementia with Lewy bodies (DLB, n=55), and cognitively healthy controls (HC, n=61)	Retrospectively selected from the NeuroBiobank of the Institute Born-Bunge (NBB-IBB, Belgium); participants originally recruited from the Memory Clinic of the Hospital Network Antwerp (Belgium) between 1992 and 2018	Research.	Label-free proteomics was successfully performed on both non-purified CSF and CSF-derived EVs. CSF-derived EV samples had more differentially expressed proteins (276 vs. 169 in non-purified CSF) with minimal overlap, making them more suitable for biomarker discovery. 39 and 37 promising disease-specific biomarker candidates were selected from non-purified CSF and CSF-derived EVs, respectively. Va…	Comparing the proteome of non-purified cerebrospinal fluid (CSF) and CSF-derived extracellular vesicles (EVs) from AD, PD, PD-MCI, PDD, DLB patients and HC using label-free mass spectrometry; identifying differentially expressed proteins for differential diagnosis and potential pharmacotherapeutic targets	Cerebrospinal fluid (CSF) (non-purified CSF and CSF-derived extracellular vesicles)
Diagnostic metabolomic profiling of Parkinson's disease biospecimens	LeWitt PA, Li J, Wu KH, Lu M.	Neurobiol Dis 8.5	2023	10.1016/j.nbd.2022.105962	1 type - Metabolomics	50 Parkinson’s disease (PD) subjects (symptomatic for ≥5 years, 20 females, 30 males; mean age 69.5±6.6 years, age range 57-84 years, levodopa-responsive) and 50 healthy controls (HCs) (29 females, 21 males; mean age 66.0±6.9 years, age range 57-86 years), matched for age and sex.	BioFIND study (ClinicalTrials.gov NCT01705327), a multicenter research initiative. Specimens collected between December 2012 and June 2015.	Research.	UHPLC-MS/MS assays of CSF (not serum) provided a metabolomic signature highly predictive of PD, with a 23-component biomarker panel. Polyamine pathways are involved in PD neurodegeneration. The panel offers targets for enhancing PD diagnosis and investigating disease origins.	To investigate comprehensive metabolomic profiling of CSF and serum biochemicals for PD diagnostic biomarkers. Used UHPLC-MS/MS to measure ≤1.5 kDalton biochemicals. Conducted univariate (two-sample t-test, FDR-adjusted p<0.05) and multivariate (logistic LASSO regression, SVM, etc.) analyses. Performed ten-fold cross-validation and metabolic pathway analysis. Excluded levodopa metabolites and xen…	Cerebrospinal fluid (CSF) and serum.
Microarrays, Enzymatic Assays, and MALDI-MS for Determining Specific Alterations to Mitochondrial Electron Transport Chain Activity, ROS Formation, and Lipid Composition in a Monkey Model of Parkinson's Disease	García-Fernández MD, Larrea A, Fernández R, Rodríguez-Puertas R, Astigarraga E, Manuel I, Barreda-Gómez G.	Int J Mol Sci 4.9	2023	10.3390/ijms24065470	1 (Lipidomics)	6 male Macaca fascicularis (4 years old), divided into control group (3 intact monkeys) and treatment group (3 monkeys treated with MPTP)	Applied Medical Research Center (Navarre, Spain)	Research	MPTP-treated monkeys showed high mitochondrial complex I density, reduced NADH dehydrogenase-induced superoxide production, altered succinate dehydrogenase and cytochrome c oxidase activities, and changed lipid species. Significant correlations existed between membrane lipids and enzyme activities. CMMAs are useful for membrane protein expression and activity determination, reducing experimental …	Determine mitochondrial complex I density, NADH and succinate dehydrogenase-mediated superoxide formation, cytochrome c oxidase activity, and lipid profile in MPTP-treated Macaca fascicularis using cell membrane microarrays, enzymatic assays, and MALDI-MS. Analyze correlations between lipids and enzyme activities.	Brain areas (caudate nucleus, corpus callosum, amygdala, substantia nigra, hippocampus, globus pallidus, cerebellum, thalamus, olfactory bulb, putamen, hypothalamus, midbrain) and other tissues (liver, heart) from Macaca fascicularis
On-line aptamer affinity solid-phase extraction direct mass spectrometry for the rapid analysis of α-synuclein in blood	Salim H, Pont L, Giménez E, Benavente F.	Anal Chim Acta 6.4	2023	10.1016/j.aca.2023.341149	1 (Proteomics)	Healthy volunteer	University of Barcelona (with approval of Ethical and Scientific Committees)	Research.	Valve-free AA-SPE-MS is developed as a straightforward adaptation from AA-SPE-CE-MS for rapid purification, preconcentration, and characterization of human α-syn. It shows good repeatability, linearity (0.025-5 μg mL⁻¹, R²>0.986), and LOD (0.02 μg mL⁻¹, 1000/500/10 times lower than CE-MS/direct MS/AA-SPE-CE-MS). Applied to blood samples, ion suppression and protein interferences occur but α-syn i…	Develop and optimize on-line aptamer affinity solid-phase extraction direct mass spectrometry (AA-SPE-MS) for α-synuclein (α-syn, a Parkinson’s disease-related protein biomarker). Compare its performance with direct MS, CE-MS, and AA-SPE-CE-MS in terms of repeatability, linearity, LOD, analysis time, etc. Evaluate its applicability for α-syn analysis in human blood samples.	Human blood (thermo-enriched red blood cell (TE RBC) lysates)
Synaptic Involvement of the Human Amygdala in Parkinson's Disease	Villar-Conde S, Astillero-Lopez V, Gonzalez-Rodriguez M, Saiz-Sanchez D, Martinez-Marcos A, Ubeda-Banon I, Flores-Cuadrado A.	Mol Cell Proteomics 6.1	2023	10.1016/j.mcpro.2023.100673	1 (Proteomics)	36 postmortem cases, including 18 Parkinson's disease (PD) cases (8 for proteomic analysis, 10 for stereological analysis) and 18 non-Parkinson's disease (NPD) cases (8 for proteomic analysis, 10 for stereological analysis)	National Network of Biobanks of Spain (Institut d’Investigacions Biomèdiques August Pi i Sunyer, Biobanco en Red de la Región de Murcia, Biobanco de Tejidos de la Fundación CIEN, Biobanco del Principado de Asturias, Biobanco Navarrabiomed)	Research	This is the first proteomic study of the human amygdaloid complex (AC) in PD, identifying potential biomarkers (GNAI1, EEF1A1, PLP1, NPTN, YWHAH, GRIM19, ORM2). Lewy pathology is not sufficient to cause neurodegeneration or alterations of microglial and astroglial populations in the human AC in PD, but significant synaptic involvement and proteomic damage are evident.	Combining proteomic and stereological analyses to investigate the human AC in PD. Proteomic analysis (dia-PASEF) identifies differentially expressed proteins (DEPs) related to α-syn, neuroinflammation, and synapses; stereological analysis assesses α-syn area fraction, neuronal/microglial/astroglial density, and AC volume. Validation of key DEPs via immunofluorescence and Western blot is performed.	Postmortem human amygdala tissue (frozen unfixed for proteomic analysis, fixed for stereological analysis)
Chronic cadmium exposure induces Parkinson-like syndrome by eliciting sphingolipid disturbance and neuroinflammation in the midbrain of C57BL/6J mice	Xu Y, Hong H, Lin X, Tong T, Zhang J, He H, Yang L, Mao G, Hao R, Deng P, Yu Z, Pi H, Cheng Y, Zhou Z.	Environ Pollut 7.6	2023	10.1016/j.envpol.2023.122606	2 types - Lipidomics (non-targeted), Metabolomics (non-targeted, LC-MS/MS based).	Animal cohort: 8-week-old male C57BL/6J mice (2 groups, n=20 per group: control group, Cd-exposed group). Human cohort: 9 Parkinsonism patients, 18 control cases (non-Parkinsonism diseases).	Animal: Animal Center of Zhejiang University. Human: Inpatients from Neurology Department, General Hospital of Central Theater Command.	Research.	Chronic low-level Cd exposure induces Parkinson-like syndrome in C57BL/6J mice via sphingolipid disturbance (especially pro-inflammatory ceramides) and neuroinflammation. High blood Cd correlates with UPDRS score and perturbed ceramide metabolism in Parkinsonism patients. Three ceramide molecules (Cer(d20:1/22:6 (5Z,8E,10Z,13Z,15E,19Z)-2OH (7S,17S)), Cer(d20:1/20:4 (6Z,8E,10E,14Z)-2OH(5S,12R)), C…	Animal experiments: Mice exposed to 100 mg/L CdCl₂ in drinking water for 8 weeks. Conducted neurobehavioral tests (open field, pole-climbing, suspension), neuropathological assays (glycine silver, TH immunohistochemistry, Golgi staining), lipidomic/transcriptomic/proteomic analyses (midbrain lipid profile, sphingolipid-related gene mRNA, inflammatory cytokine levels), serum lipid and Cd measureme…	Animal: Midbrain tissue, serum. Human: Serum.
Changes in Liver Lipidomic Profile in G2019S-LRRK2 Mouse Model of Parkinson's Disease	Corral Nieto Y, Yakhine-Diop SMS, Moreno-Cruz P, Manrique García L, Gabrielly Pereira A, Morales-García JA, Niso-Santano M, González-Polo RA, Uribe-Carretero E, Durand S, Maiuri MC, Paredes-Barquero M, Alegre-Cortés E, Canales-Cortés S, López de Munain A, Pérez-Tur J, Pérez-Castillo A, Kroemer G, Fuentes JM, Bravo-San Pedro JM.	Cells 7.6	2023	10.3390/cells12050806	1 (metabolomics)	Three groups of mice - control mice (non-parkinsonian WT mice, untreated), GS-PD mice (parkinsonian mice with whole body G2019S-LRRK2 mutation), ai-PD mice (parkinsonian WT mice treated with neurotoxin 6-OHDA)	Adult male WT-LRRK2 and G2019S-LRRK2 transgenic mice obtained from Jackson Laboratories and backcrossed in house	Research	The two PD mouse models (genetic and idiopathic) show similar metabolic alterations in carbohydrates, nucleotides and nucleosides metabolism in the liver. However, lipid metabolism (long-chain fatty acids, phosphatidylcholine, etc.) is specifically altered only in G2019S-LRRK2 mice. These differences in peripheral tissues provide new insights into the etiology of PD and potential peripheral bioma…	To identify metabolic changes in the liver of PD mouse models for new peripheral biomarkers, mass spectrometry was used to determine the metabolomic profile of liver and striatal tissues from the three mouse groups. Metabolic changes in nerve cells (striatum) and hepatocytes were analyzed, focusing on different metabolic pathways (amino acids, carbohydrates, lipids, etc.).	Striatal tissue and liver tissue
Cross-sectional proteomic expression in Parkinson's disease-related proteins in drug-naïve patients vs healthy controls with longitudinal clinical follow-up	Abdi IY, Bartl M, Dakna M, Abdesselem H, Majbour N, Trenkwalder C, El-Agnaf O, Mollenhauer B.	Neurobiol Dis 8.5	2023	10.1016/j.nbd.2023.105997	1 (Proteomics)	De Novo Parkinson’s (DeNoPa) cohort, including 85 drug-naïve de novo PD patients and 93 age-, sex-, and education-matched healthy controls (HC)	Single-center cohort from University Medical Center Goettingen, Germany	Research.	14 stable differentially expressed proteins (DEPs) distinguishing PD from HC were identified; 4 (NOTCH1, ALCAM, DUS3, CD36) are potential diagnostic and predictive markers for PD progression and non-motor symptoms (cognitive function, depression); CSK and BTK correlate with baseline total α-synuclein levels (higher in PD); Contactin 1, NEGR1, TrkB, and BTK predict motor/cognitive decline and depr…	Used SOMAscan assay to measure 1305 serum proteins in PD patients and HC; identified DEPs via limma and Boruta analyses; quantified serum α-synuclein levels; analyzed correlations between biomarkers and longitudinal clinical scores (motor, non-motor, cognitive, depression) using linear mixed-effects models; performed pathway clustering.	Serum
Mass Spectrometry-Based Proteomics Analysis of Human Substantia Nigra From Parkinson's Disease Patients Identifies Multiple Pathways Potentially Involved in the Disease	Jang Y, Pletnikova O, Troncoso JC, Pantelyat AY, Dawson TM, Rosenthal LS, Na CH.	Mol Cell Proteomics 6.1	2023	10.1016/j.mcpro.2022.100452	1 (Proteomics)	Discovery set - 15 Parkinson's disease (PD) patients and 15 healthy control (HC) individuals; Replication set - 10 PD patients and 9 HC individuals	Brain Resource Center at Johns Hopkins University School of Medicine	Research	Mitoribosome dysfunction is potentially involved in PD pathogenesis; multiple pathways (ribosome, GABAergic synapse, retrograde endocannabinoid signaling, etc.) are dysregulated in PD; RNA splicing and complement proteins are upregulated, mitoribosome proteins are downregulated in PD brain substantia nigra (SN)	Conducted in-depth proteome analysis of human SN tissues using Orbitrap mass spectrometry with isobaric tandem mass tag (TMT)-based multiplexing; identified proteins, analyzed differentially expressed proteins via SAM and bootstrap ROC analyses; performed pathway analysis (KEGG), interactome analysis (STRING PPI), and weighted gene coexpression network analysis (WGCNA); verified key pathways in a…	Human substantia nigra (SN) tissue
An open-label multiyear study of sargramostim-treated Parkinson's disease patients examining drug safety, tolerability, and immune biomarkers from limited case numbers	Olson KE, Abdelmoaty MM, Namminga KL, Lu Y, Obaro H, Santamaria P, Mosley RL, Gendelman HE.	Transl Neurodegener 12.6	2023	10.1186/s40035-023-00361-1	2 types - Transcriptomics, Proteomics.	5 Parkinson’s disease (PD) patients; all Caucasian males, aged 57–69 years (mean 64 years), diagnosed with PD for 3–15 years (mean 8 years); 4 on anti-Parkinson’s medications at study start, 1 started anti-Parkinsonian treatment at month 8; 1 withdrew at 25 months.	Recruited via primary care physicians or study neurologists, referred to the Clinical Research Center, enrolled after meeting eligibility criteria and providing informed consent.	Research (open-label multiyear study).	Sargramostim treatment for 33 months is safe and well-tolerated in PD patients; it maintains stable UPDRS Part II and III scores, increases regulatory T cell (Treg) number and function, enhances autophagy and sirtuin signaling pathways in monocytes, and exerts immune-modulatory and anti-inflammatory effects; anti-sargramostim antibodies do not adversely affect Treg function or motor scores; large…	Assess the long-term (33 months) safety, tolerability of sargramostim (3 μg/kg, 5-day on/2-day off regimen) in PD patients; secondary goals include evaluating effects on CD4+ T cells, monocytes, motor function (UPDRS scores), immune biomarkers, transcriptomic/proteomic profiles of monocytes, autophagy, and anti-sargramostim antibody impact; drug was discontinued for 3 months at 2 years, then rein…	Peripheral blood (for hematologic, metabolic, immune analyses; monocyte isolation; RNA/protein extraction; antibody detection).
Impact of 12 Weeks of Vitamin D(3) Administration in Parkinson's Patients with Deep Brain Stimulation on Kynurenine Pathway and Inflammatory Status	Bytowska ZK, Korewo-Labelle D, Kowalski K, Libionka W, Przewłócka K, Kloc W, Kaczor JJ.	Nutrients 5.0	2023	10.3390/nu15173839	1 (Metabolomics, focusing on vitamin D metabolites and kynurenine pathway metabolites)	Parkinson’s disease (PD) patients who underwent deep brain stimulation (DBS); randomized into vitamin D₃ supplementation group (VitD, n=15 completed) and placebo group (PL, n=21 completed)	Neurosurgery Unit of the Nicholas Copernicus Hospital in Gdansk	Research (randomized, double-blind, placebo-controlled clinical trial)	12-week BMI-based vitamin D₃ administration decreases serum TNF-α concentration in PD patients with DBS; in the kynurenine pathway (KP), neurotoxic 3-HK increases and neuroprotective PA decreases in the PL group, while neuroprotective KYNA tends to be higher in the VitD group; vitamin D deficiency and KP disturbances are closely associated with PD development; vitamin D may exert neuroprotective …	Investigate the impact of 12-week BMI-based vitamin D₃ administration on the kynurenine pathway and inflammatory status in PD patients with DBS; measure vitamin D metabolites, KP metabolites (3-HK, KYN, KYNA, XANA, PA) via LC-MS/MS, and inflammatory markers (IL-6, TNF-α) via ELISA; analyze correlations between these parameters.	Serum

## Sheet: 2024
Title	Journal	Year	DOI	Num of omics	cohort	cohort source	research/review	conclusion	research content	sample type (tissue)
Plasma proteomics identify biomarkers predicting Parkinson's disease up to 7 years before symptom onset	Nat Commun	2024	10.1038/s41467-024-48961-3	1 (Proteomics)	Discovery phase: 10 de novo Parkinson’s disease (PD) patients, 10 healthy controls (HC) Targeted proteomic validation phase (phase I): 99 de novo PD patients, 36 HC, 41 patients with other neurological disorders (OND), 18 patients with isolated REM sleep behaviour disorder (iRBD) Independent replication cohort (phase II): 54 iRBD patients (146 longitudinal samples)	University Medical Centre Goettingen, Germany; Paracelsus-Elena-Clinic; DeNoPa cohort; other collaborative institutions	Research	A panel of 8 blood proteins (Granulin precursor, Mannan-binding-lectin-serine-peptidase-2, Endoplasmatic-reticulum-chaperone-BiP, Prostaglaindin-H2-D-isomaerase, Interceullular-adhesionmolecule-1, Complement C3, Dickkopf-WNT-signalling pathway-inhibitor-3, Plasma-protease-C1-inhibitor) identified via targeted multiplexed mass spectrometry and machine learning can distinguish early PD from HC with…	Phase 0 (Discovery): Untargeted mass spectrometry to analyze plasma samples of de novo PD and HC, identify differentially expressed proteins and inflammatory pathways. Phase I (Validation): Develop targeted proteomic assay for 121 proteins, validate in de novo PD, HC, OND and iRBD cohorts, use machine learning to construct discriminant models and identify 8 key biomarkers. Phase II (Clinical eval…	Plasma, serum, cerebrospinal fluid (CSF)
Spatial multimodal analysis of transcriptomes and metabolomes in tissues	Nat Biotechnol	2024	10.1038/s41587-023-01937-y	2; Transcriptomics, Metabolomics	4 adult male C57Bl/6J mice (1 control, 3 6-OHDA-lesioned PD model mice), 1 human postmortem PD sample (94-year-old male, Braak stage 3)	Mice from Charles River Laboratories; Human sample from Harvard Brain Tissue Resource Center at McLean Hospital	Research	A spatial multimodal analysis (SMA) protocol is developed to simultaneously profile small molecules (via MALDI-MSI) and gene expression (via SRT) in a single tissue section, compatible with commercial Visium slides. It retains specificity/sensitivity, is reproducible, works with multiple MALDI matrices, and provides insights into dopamine-related mechanisms in PD (mouse model and human sample). I…	Develop the SMA workflow (sectioning, MALDI-MSI, H&E staining, SRT) without modifying commercial slides/protocols (except methanol washes). Test feasibility (RNA preservation post-MALDI-MSI with 4 matrices), reproducibility (correlation of SMA data with stand-alone MALDI-MSI/Visium). Apply SMA to mouse PD model (6-OHDA-lesioned) and human postmortem PD striatal sample to analyze neurotransmitters…	Mouse brain coronal sections (striatum, substantia nigra); Human postmortem striatal (caudate-putamen) coronal sections
Comprehensive proteomics of CSF, plasma, and urine identify DDC and other biomarkers of early Parkinson's disease	Acta Neuropathol	2024	10.1007/s00401-024-02706-0	1 type - Proteomics.	Stanford-5x (combined 5 Stanford studies: Biomarkers in PD Study, Pacific Udall Center, Stanford Alzheimer’s Disease Research Center, Stanford Center for Memory Disorders Cohort Study, Stanford Aging and Memory Study), PPMI 1 (Project 196), PPMI 2 (Project 190).	Stanford University (Stanford-5x), Parkinson’s Progression Markers Initiative (PPMI) database (PPMI 1 and PPMI 2, conducted in the US, Europe, Israel, Australia).	Research.	Hundreds of proteins are differentially regulated in CSF, plasma, and urine of prodromal PD and PD patients. CSF and urine DOPA decarboxylase (DDC) is a promising novel biomarker for early PD diagnosis and disease monitoring; other potential biomarkers include DPP7/2, SUMF1, ENPEP, WFDC2, etc. CSF DDC correlates with clinical symptom severity and can discriminate PD/prodromal PD from AD and healt…	A large-scale, multi-tissue, multi-platform proteomics study to identify early PD biomarkers. Analyzed 4877 CSF, plasma, and urine samples from 7 cohorts using 3 orthogonal proteomics methods (Olink proximity extension assay, SomaScan aptamer precipitation assay, LC–MS/MS proteomics). Compared protein expression between PD, prodromal PD, non-manifesting genetic carriers (LRRK2/GBA mutations), AD-…	Cerebrospinal fluid (CSF), blood plasma, urine.
Proteogenomic network analysis reveals dysregulated mechanisms and potential mediators in Parkinson's disease	Nat Commun	2024	10.1038/s41467-024-50718-x	4 (Genomics, transcriptomics, proteomics, epigenomics)	UKB cohort: 2,864 clinically defined PD patients and 158,876 controls of European ancestry (for GWAS); 638 PD patients and 15,522 healthy controls with proteomic data. FinnGen R9 cohort: 4,235 PD cases and 373,042 healthy controls. Meta-analysis cohort: 7,099 PD cases and 531,918 healthy controls (combined UKB and FinnGen R9).	UK Biobank, FinnGen	Research	Identified 577 proteins enriched for PD-related pathways (e.g., cytokine-cytokine receptor interactions, lysosomal function). Found 122 putatively causal proteins for PD via MR and colocalization analysis. Discovered 9 potential PD mediators (LGALS3, CSNK2A1, SMPD3, STX4, APOA2, PAFAH1B3, LDLR, HSPB1, BRK1) with converging evidence. 6 PD risk variants exert regulatory effects on distal genes in s…	Developed a three-phase proteogenomic analytical framework (proteogenomic analysis, network analysis, epigenomic/transcriptomic analysis). Conducted GWAS in UKB, meta-analysis with FinnGen R9, pQTL mapping, MR and colocalization analysis. Performed hypothesis-free and hypothesis-driven network analyses using PPI networks. Investigated cell-specific regulatory roles of PD variants via epigenomic a…	Blood plasma, cerebrospinal fluid (CSF), brain tissue (substantia nigra pars compacta, visual cortex, frontal cortex, cerebellum)
Multiomics approach discloses lipids and metabolites profiles associated to Parkinson's disease stages and applied therapies	Neurobiol Dis	2024	10.1016/j.nbd.2024.106698	2 types (lipidomics, metabolomics)	4 groups - ① No L-Dopa (16 early-stage PD patients, disease duration ≤3 years, not receiving L-Dopa, some on MAOIs/DOPA agonists or no meds); ② L-Dopa (16 middle-advanced PD patients, disease duration 7-19 years, receiving L-Dopa); ③ DBS (15 advanced PD patients, disease duration 19-37 years, receiving L-Dopa + DBS); ④ Controls (16 healthy subjects, matched for age, sex, BMI)	Recruited at IRCCS Mediterranean Neurological Institute (MNI) in Pozzilli, Italy; PD patients of European ancestry, enrolled from June 2015 to December 2017 and June 2021 to December 2022	Research	Long-term PD treatments (L-Dopa, L-Dopa + DBS) induce distinct lipidomic and metabolomic signatures; key findings include upregulated Hex2Cer/SPB (potential high-accuracy PD biomarkers), DBS-related modulation of L-glutamic acid (beneficial for glutamatergic cascade), altered amino acid biosynthesis/metabolism pathways, and correlations of lipids/metabolites/cytokines with PD onset age, duration,…	Adopted untargeted multi-omics approach to analyze plasma lipidomic and metabolomic profiles of PD patients (No L-Dopa, L-Dopa, DBS) and controls; integrated with cytokines/adipokines/lipid transporters analysis; explored pathway dysregulations, correlations with clinical phenotypes, and diagnostic potential of key molecules	Plasma
Dopamine modification of glycolytic enzymes impairs glycolysis: possible implications for Parkinson's disease	Cell Commun Signal	2024	10.1186/s12964-024-01478-0	2 (Proteomics, Metabolomics)	Mouse dopaminergic neuronal MN9D cells, cultured striatal neurons from neonatal mice (within 24 h after birth), C57BL/6 J male mice (19–25 g, 7–8 weeks)	MN9D cells from Fenghui Biotechnology (Hunan, China); mice from Vital River Laboratory Animal Technology (Guangdong, China)	Research	DA covalently binds to three glycolytic enzymes (aldolase A, α-enolase, PKM2) at specific sites, inhibiting their enzymatic activities, impairing glycolysis and ATP synthesis, leading to mitochondrial dysfunction. Protecting the glycolysis pathway from DA disruption is a potential therapeutic intervention for PD.	Synthesized DA-P probe; used ABPP with LC–MS/MS to identify DA's protein targets; confirmed bindings via pull-down, CETSA, immunofluorescence; measured enzymatic activities, evaluated glycolytic stress and mitochondrial respiration with Seahorse tests; performed non-targeted metabolomics profiling; analyzed binding sites via mass spectrometry and molecular docking.	Mouse striatum, mouse midbrain tissue
Contactin proteins in cerebrospinal fluid show different alterations in dementias	J Neurol	2024	10.1007/s00415-024-12694-6	1 (Proteomics)	82 subjects, including 27 non-neurodegenerative controls, 19 Alzheimer’s disease (AD) patients, 18 behavioural variant frontotemporal dementia (bvFTD) patients, and 18 Parkinson's disease dementia/dementia with Lewy bodies (PDD/DLB) patients.	CSF samples collected during diagnostic work-up of patients at the Ulm University Hospital, Department of Neurology.	Research	CNTN homeostasis is dysregulated in neurodegenerative dementias; CSF CNTN levels show different patterns across dementia disorders and can add value to AD core biomarkers for differential diagnosis; the developed assay provides a basis for further studies in larger patient cohorts.	Developed a mass spectrometry-based multiple reaction monitoring (MRM) method to simultaneously determine all six CNTNs (CNTN1-6) in CSF; evaluated the method's analytical performance (peptide stability, dilution linearity, precision); measured CNTN levels in the cohort; compared CNTN levels among groups; analyzed correlations between CNTNs, between CNTNs and core AD biomarkers, and between CNTNs…	Cerebrospinal fluid (CSF)
Metabolomics Unveils Disrupted Pathways in Parkinson's Disease: Toward Biomarker-Based Diagnosis	ACS Chem Neurosci	2024	10.1021/acschemneuro.4c00355	1 (metabolomics)	39 Parkinson’s disease (PD) patients (19 men, 20 women; mean age = 65.4 ± 12.6 years old, stages 1-4, using levodopa) and 15 healthy controls (8 men, 7 women; mean age = 55.6 ± 10.2 years old, no neurological/gastrointestinal manifestations or family history of neurological diseases)	PD patients from University Hospital of Federal University of Juiz de Fora, Brazil (outpatient visits 2018-2019); healthy controls recruited based on specific criteria	Research	This is the first untargeted metabolomics study on a Brazilian PD cohort. It identified 15 PD-associated metabolites (11 novel biomarkers), disrupted metabolic pathways (caffeine metabolism, arachidonic acid metabolism, primary bile acid biosynthesis), and a Rotation Forest-boosted J48 model with 94.1% diagnostic accuracy (surpassing clinical 80%) using 3 key biomarkers (downregulated LPA and hyp…	Employed UPLC-ESI-QTOF untargeted metabolomics and biochemometrics to analyze serum samples. Conducted multivariate (PCA, PLS-DA) and univariate (t-tests, volcano plots) statistical analyses to identify differential metabolites and enriched pathways. Developed machine learning models (J48 decision tree, Rotation Forest ensemble) for PD diagnosis and validated their performance.	Serum
Tilorone mitigates the propagation of α-synucleinopathy in a midbrain-like organoid model	J Transl Med	2024	10.1186/s12967-024-05551-7	2 (Transcriptomics, Proteomics)	No specific human cohort; experimental groups include untreated midbrain-like organoids, α-syn fibril-treated organoids, and organoids co-treated with α-syn fibrils and Tilorone (0.5, 2, 4, 5 µM); also mouse primary hippocampal neurons.	Human induced pluripotent stem cell (iPSC)-derived midbrain-like organoids; wild-type C57BL/6 mouse primary hippocampal neurons (from P0-1 murine pups).	Research	Tilorone effectively inhibits α-syn fibril uptake, reduces fibril-induced endogenous α-syn phosphorylation and apoptosis in mouse primary neurons and human midbrain-like organoids; reverses α-syn fibril-induced lipid homeostasis alterations and mitochondrial function changes; suppresses neuroinflammation in sPFF-treated organoids. Given its clinical safety, Tilorone has potential as a therapeutic…	Investigate Tilorone's potential to impede α-synucleinopathy propagation using 3D midbrain-like organoids and mouse primary neurons. Assess Tilorone's effect on sPFF uptake, sPFF-induced apoptosis (confocal microscopy), endogenous α-syn phosphorylation (immunoblotting). Evaluate global impact on tissue homeostasis via quantitative RT-PCR (transcriptomics) and proteomic profiling. Explore Tilorone…	Human iPSC-derived midbrain-like organoids; mouse primary hippocampal neuronal tissue.
Unveiling Lobophytum sp. the neuroprotective potential of Parkinson's disease through multifaceted mechanisms, supported by metabolomic analysis and network pharmacology	Sci Rep	2024	10.1038/s41598-024-66781-9	1 (Metabolomics)	32 male Sprague Dawley rats (8 weeks old, 200–250 g), divided into 4 groups (8 rats/group: Group I: Control; Group II: Lobophytum-treated; Group III: Rotenone-induced PD; Group IV: Rotenone + Lobophytum-treated)	Laboratory-bred rats (acclimated to laboratory environment for 1 week before experiment)	Research	Lobophytum sp. extract exerts neuroprotective effects in rotenone-induced PD-like rat model by inhibiting ROS formation, apoptosis, inflammatory mediators (IL-6, IL-1β, TNF-α, NF-κB) and α-synuclein deposition, enhancing tyrosine hydroxylase immunoreactivity. 20 metabolites (diterpenoids, sesquiterpenoids, steroids, steroid glycosides) are identified; CYP19A1 is top PD-related gene, dendrinolide …	① Metabolomic profiling of Lobophytum sp. extract via LC-HR-ESI-MS; ② Acute toxicity study; ③ Histological (H&E staining) and TH immunohistochemical examination of brain tissues (corpus striatum, substantia nigra pars compacta); ④ Assessment of SOD, MDA levels, acetylcholinesterase activity in brain; ⑤ Evaluation of apoptosis markers (BAX, Bcl-2) and inflammatory mediators (TNF-α, IL-6, IL-1β, NF…	Rat brain tissues (midbrain, striatum, corpus striatum, substantia nigra pars compacta)
2-Methoxyestradiol and Hydrogen Peroxide as Promising Biomarkers in Parkinson's Disease	Mol Neurobiol	2024	10.1007/s12035-023-03575-6	2 (Metabolomics: estrogens and their derivatives including hydroxy and methoxyestrogens, hydrogen peroxide; Proteomics: neuronal nitric oxide synthase (nNOS), endothelial nitric oxide synthase (eNOS), inducible nitric oxide synthase (iNOS), heat shock proteins (HSP60, HSP90), cytochrome C)	PD group: 16 sporadic PD patients (8 women, 8 men; average age 63±10 years; average disease duration 12±3 years; average Hoehn–Yahr score 2.3±0.39; H-Y stage I-II, untreated, aged 45-70 years, meeting UKPDS BB criteria) Control group: 9 healthy individuals (4 women, 5 men; average age 56±10 years; no relevant disease history, symptoms or brain imaging findings suggesting parkinsonism; no comorbid…	Patients from Neurology & Stroke Dpt. St. Adalbert Hospital, “Copernicus” Ltd, Gdansk; healthy volunteers from a research project by Department of Neurology and Stroke, The St. Wojciech Hospital, Gdańsk, in cooperation with Department of Medical Chemistry, Medical University of Gdańsk	Research	2-Methoxyestradiol (2-ME2) exerts neurotoxicity on NB SH-SY5Y cells via inducing nitro-oxidative stress, regulating HSPs, causing DNA strand breaks and apoptosis. Plasma levels of methoxyestrogens (especially 2-ME2) and hydrogen peroxide (H₂O₂) are increased, while hydroxyestrogens are decreased in PD patients compared to controls. These can serve as novel clinical biomarkers for PD diagnosis and…	In vitro: Used NB SH-SY5Y cell line as PD model; treated with physiological (100 pM, 1 nM, 10 nM) and pharmacological (100 nM, 1 μM, 10 μM) concentrations of 2-ME2; assessed cell viability (MTT assay), cell death (flow cytometry), cell cycle (flow cytometry), ROS/RNS generation (flow cytometry), DNA fragmentation (TUNEL assay), and protein levels (Western blot). Clinical: Collected plasma from PD…	NB SH-SY5Y cells (in vitro); human plasma (clinical)
Multiomics of parkinsonism cynomolgus monkeys highlights significance of metabolites in interaction between host and microbiota	NPJ Biofilms Microbiomes	2024	10.1038/s41522-024-00535-3	3; Transcriptomics, metabolomics, metagenomics	6 adult male cynomolgus monkeys (~12 years old), divided into neurologically healthy (NH) group (before MPTP treatment) and PD group (after MPTP treatment, total CRS scores ≥8)	Guangzhou Xiangguan Biotechnology company (Guangzhou, China)	Research	Key metabolites mediate host-microbiota interaction in PD pathogenesis; Multi-omic biomarkers (e.g., PDPC, IL1B, ATP1A3, Streptococcus, Butyrivibrio) correlate with PD clinical symptoms, providing insights for PD diagnosis and intervention	Established MPTP-induced PD cynomolgus monkey model; Analyzed transcriptome of peripheral blood leukocytes (PBL) to identify PD-related DEGs; Detected serum and fecal metabolomic alterations; Investigated gut microbiota composition via metagenomics; Explored correlations between microbes, metabolites, genes, and CRS scores	Peripheral blood (for transcriptome and serum metabolome), feces (for fecal metabolome and metagenome), rectal swabs (for metagenome)
A Structural Proteomics Exploration of Synphilin-1 and Alpha-Synuclein Interaction in Pathogenesis of Parkinson's Disease	Biomolecules	2024	10.3390/biom14121588	1 (Proteomics)	No specific cohort	No specific cohort source	Research	A semi-automatic pipeline-based meta-predictor AlphaLarge is developed to compensate for AlphaFold2's limitation in predicting large protein structures like Synphilin-1. Under the PMIA formalism, the interaction between Syn-1 and mutated alpha-synuclein (with A30P, A53T, E46K mutations) is studied, revealing crucial structural details of their interaction (e.g., specific residue-residue pairs). T…	Explore the structural mechanism of Synphilin-1 (Syn-1) and alpha-synuclein (a-Syn) interaction leading to toxic Lewy Bodies (LB) aggregates in Parkinson’s disease (PD). Develop AlphaLarge to predict high-fidelity structures of large proteins (e.g., Syn-1, 919 residues) and mutated a-Syn (A30P, A53T, E46K). Validate structures via standard parameters and PMIA formalism (binding energy, binding si…	No specific tissue sample; uses protein sequences (from UniProt) and experimentally obtained protein structures (from PDB, e.g., wild-type a-Syn with PDB ID 1XQ8)
Plasma metabolomics profiles indicate sex differences of lipid metabolism in patients with Parkinson's disease	Sci Rep	2024	10.1038/s41598-024-82674-3	1 (Metabolomics)	75 Parkinson’s disease (PD) patients (37 males, 38 females) and 31 healthy controls (16 males, 15 females)	PD patients from Department of Neurology, the First Affiliated Hospital of Chongqing Medical University; healthy controls from Department of Physical Examination of the same hospital	Research	Significant sex differences in lipid metabolism exist in PD patients. Lipid metabolic disturbance (especially fatty acids and conjugates) is involved in PD development, with eicosanoids significantly altered in male PD patients and glycerophosphocholines enriched in female PD patients. Only 17 metabolites are commonly changed in both sexes, with eicosapentaenoic acid showing opposite changes.	Recruited PD patients and healthy controls, collected their clinical characteristics and plasma samples; performed untargeted liquid chromatography-mass spectrometry-based plasma metabolomics profiling; identified differentially expressed metabolites between patients and controls in males and females separately; conducted metabolite set enrichment analyses; constructed sex-specific OPLS-DA models…	Plasma
Evaluation of a Liquid Chromatography-Tandem Mass Spectrometry Method for the Analysis of Glucosylceramide and Galactosylceramide Isoforms in Cerebrospinal Fluid of Parkinson's Disease Patients	Anal Chem	2024	10.1021/acs.analchem.4c02654	1 (metabolomics, focusing on sphingolipids including glucosylceramide (GluCer) and galactosylceramide (GalCer) isoforms)	6 healthy controls (HC), 22 idiopathic GBA1 wild-type Parkinson’s disease (iPD) patients, 5 GBA1-associated PD (PD-GBA) patients	Vall d’Hebron Initiative for Parkinson (VHIP) Collection at the Vall d’Hebron Research Institute	Research	A HILIC-ESI-MS/MS method for quantifying 7 GluCer isoforms and their 7 GalCer isomers in human cerebrospinal fluid (CSF) was developed and validated per CLSI and EMA guidelines. GluCer/GalCer median ratios were higher in PD-GBA patients (especially those with severe GBA1 mutations) than in iPD and HC. Harmonized methods applied to larger cohorts are needed to confirm the findings and assess the c…	Optimized sample pretreatment, HPLC, and MS/MS parameters; validated the method for linearity (R²≥0.995, 2.5-200 nM), LoQ (5 nM), precision, accuracy, selectivity, stability, carryover, matrix effect, recovery, and process efficiency; quantified GluCer and GalCer isoforms in CSF samples of the three cohorts; analyzed the levels and ratios of these isoforms among groups.	Cerebrospinal fluid (CSF)
Broad proteomics analysis of seeding-induced aggregation of α-synuclein in M83 neurons reveals remodeling of proteostasis mechanisms that might contribute to Parkinson's disease pathogenesis	Mol Brain	2024	10.1186/s13041-024-01099-1	2; They are proteomics (total proteomics) and phospho-proteomics.	Primary cortical neurons from M83 heterozygous transgenic mice (B6;C3-Tg(Prnp-SNCA*A53T)83Vle/J; JAX number 004479).	Embryos (Day 15.5±0.5 days) from pregnant M83 heterozygous mice.	Research.	α-syn aggregation in M83 neurons induces broad proteome remodeling involving proteostasis mechanisms (e.g., chaperones, ubiquitin-proteasome pathway, autophagy, RNA metabolism); RBPs and Larp1 are modulated, with Larp1 knockdown increasing α-syn aggregation; insoluble proteome changes involve membrane/vesicle trafficking and autophagy, providing insights for PD therapeutic targets and biomarkers.	Established a seeding-based model using M83 primary neurons treated with α-syn PFFs; evaluated dose- and time-dependent α-syn aggregation; performed quantitative total and phospho-proteomic analyses on total and detergent-insoluble fractions; used PPI network and enrichment analyses to identify altered pathways; investigated the effect of Larp1 knockdown on α-syn aggregation.	Primary cortical neurons.
Functional implications of NHR-210 enrichment in C. elegans cephalic sheath glia: insights into metabolic and mitochondrial disruptions in Parkinson's disease models	Cell Mol Life Sci	2024	10.1007/s00018-024-05179-2	3 (Transcriptomics, proteomics, metabolomics)	C. elegans strains including N2 (Bristol-wild type), NL5901 ([unc-54p::alphasynuclein::YFP + unc-119( +)]), OS1914 (HLH::GFP), OS2260 (PTR-10::RFP), UA44 (baIn11 [pdat-1αSyn, pdat-1gfp]), RB1693 (ptr-10 (ok2106) I), VC486 (hlh-17 (ok487) IV/nT1 [qIs51] (IV;V))	Caenorhabditis Genetics Centre (University of Minnesota) for most strains; OS2260 and OS1914 from Prof. Shai Shaham, The Rockefeller University, USA	Research	Deficiency of nhr-210 in alpha-synuclein-expressing C. elegans alters mitochondrial function and vital metabolite levels. Nhr-210 modulates pgp-9, which affects cellular apoptosis, metabolic homeostasis (e.g., phenylalanine/tyrosine/tryptophan biosynthesis, glycine/serine/threonine metabolism), and dopamine-related behavior, implying a role in neurodegenerative mechanisms like Parkinson's disease…	Investigated the role of CEPsh glia-enriched NHR-210 and NHR-231 in neurodegeneration using transgenic C. elegans expressing human alpha-synuclein. Employed RNAi silencing, behavioral assays (thrashing, 1-nonanol chemotaxis), functional analyses (mitochondrial membrane potential, ROS levels, apoptosis), omics (transcriptomics via qPCR, proteomics via Western blotting, metabolomics via HR-MAS NMR)…	C. elegans whole organisms (synchronized at L4 stage)
The discovery of regional neurotoxicity-associated metabolic alterations induced by carbon quantum dots in brain of mice using a spatial metabolomics analysis	Part Fibre Toxicol	2024	10.1186/s12989-024-00580-y	1 (metabolomics)	12 male 8-week-old C57BL/6 mice, divided into 2 groups (6 mice per group: CQDs-treated group and control group)	Zhejiang Academy of Medical Sciences (Zhejiang, China)	Research	Intranasal exposure to CQDs induces mitochondrial and lysosomal damages, inflammatory responses, oxidative stress, and multiple programmed cell deaths (PCDs) in mouse brains, mainly via disrupting amino and lipid metabolisms in different brain regions, which may lead to Parkinson’s disease-like degeneration. The study provides insights into CQDs’ neurotoxicity mechanisms, potential toxic biomarke…	① Physicochemical characterization of water-soluble CQDs; ② Assessment of CQDs’ biodistribution and mild neurotoxic effects in mouse brains after intranasal treatment; ③ Identification of region-specific altered metabolites and metabolic pathways (arginine and proline metabolism, biosynthesis of unsaturated fatty acids, glutamine and glutamate metabolism, etc.) using AFADESI-MSI; ④ Validation of …	Mouse brain tissue (Olfactory bulb, Cortex, Hippocampus, Corpus Striatum, Midbrain, Cerebellum, Nucleus Accumbens, Lateral Habenula Nucleus, Zona Incerta)
Human dementia with Lewy bodies brain shows widespread urea elevations	Parkinsonism Relat Disord	2024	10.1016/j.parkreldis.2024.107017	1; Metabolomics	20 diagnosed cases of dementia with Lewy bodies (DLB) and 19 controls	NIH NeuroBioBank (Sepulveda and Harvard)	Research	Urea elevations are a shared alteration across at least five neurodegenerative diseases (DLB, AD, PDD, VaD, HD) despite clinical and neuropathological differences. The cause and effects of this perturbation should be the focus of future studies for its potential role in disease pathology.	Investigate if and where urea is perturbed in the DLB brain. Measure urea concentrations in 10 brain regions of DLB cases and controls using UHPLC-MS/MS. Assess case-control differences via nonparametric Mann-Whitney U tests, calculate s-values, E-values, effect sizes, and risk ratios. Compare results with those of AD, PDD, VaD, and HD.	Brain tissues from 10 regions (cerebellum (CB), substantia nigra (SN), motor cortex (MCX), middle frontal gyrus (MFG), middle temporal gyrus (MTG), sensory cortex (SCX), cingulate gyrus (CG), hippocampus (HP), putamen (PUT), pons)

## Sheet: 2025
Title	Authors	Journal	Year	DOI	Num of omics	cohort	cohort source	research/review	conclusion	research content	sample type (tissue)
The Global Neurodegeneration Proteomics Consortium: biomarker and drug target discovery for common neurodegenerative diseases and aging	Imam F, Saloner R, Vogel JW, Krish V, Abdel-Azim G, Ali M, An L, Anastasi F, Bennett D, Pichet Binette A, Boxer AL, Bringmann M, Burns JM, Cruchaga C, Dage JL, Farinas A, Ferrucci L, Finney CA, Frasier M, Hansson O, Hohman TJ, Johnson ECB, Kivimaki M, Korologou-Linden R, Ruiz Laza A, Levey AI, Liepelt-Scarfone I, Lu L, Mattsson-Carlgren N, Middleton LT, Nho K, Oh HS, Petersen RC, Reiman EM, Robin…	Nat Med	2025	10.1038/s41591-025-03834-0	4 types (genomics, transcriptomics, proteomics, metabolomics).	23 individual cohorts, totaling 18,645 participants.	Research institutions and organizations from multiple countries (Germany, United States, Spain, The Netherlands, Sweden, United Kingdom, etc.), e.g., University of Tübingen, University of California San Francisco, Barcelonaβeta Brain Research Center, Amsterdam University Medical Center.	Research	The GNPC has established one of the world’s largest harmonized proteomic datasets for neurodegenerative diseases. It reveals disease-specific differential protein abundance, transdiagnostic proteomic signatures of clinical severity, a robust APOE ε4 carriership proteomic signature, and distinct organ aging patterns. International collaboration, data sharing, and open science accelerate biomarker …	(1) Construct a harmonized proteomic dataset with ~250 million unique protein measurements from over 35,000 biofluid samples and associated clinical data covering AD, PD, FTD, ALS, and aging. (2) Conduct three key analyses: disease-specific differential abundance profiling, organ system biological aging assessment, and APOE genotype-related protein marker identification. (3) Validate the dataset’…	Peripheral biofluids (plasma, serum, cerebrospinal fluid).
Shared and disease-specific pathways in frontotemporal dementia and Alzheimer's and Parkinson's diseases	Ali M, Erabadda B, Chen Y, Xu Y, Gong K, Liu M, Pichet Binette A, Timsina J, Western D, Yang C, Heo G, Vogel JW, Tijms BM, Krish V, Imam F; Global Neurodegeneration Proteomics Consortium (GNPC); Hansson O, Winchester L, Cruchaga C.	Nat Med	2025	10.1038/s41591-025-03833-1	1 (Proteomics)	10,527 cross-sectional samples, including 1,936 AD, 525 PD, 163 FTD, 1,638 dementia and 6,265 cognitively normal controls. Demographics: AD (55% female, mean age 77±9, 44% APOE4+); PD (50% female, mean age 71±9, 17% APOE4+); FTD (16% female, mean age 63±10, 10% APOE4+); Dementia (58% female, mean age 72±13, 33% APOE4+); Controls (53% female, mean age 70±13, 23% APOE4+).	Global Neurodegeneration Proteomics Consortium (GNPC) version 1, 16 independent contributor sites.	Research	AD, PD and FTD share common pathways (immune system, glycolysis, matrisome-related) and have disease-specific pathways (apoptotic processes in AD, ER-phagosome impairment in PD, platelet dysregulation in FTD); key upstream regulators (RPS27A in AD, IRAK4 in PD, MAPK1 in FTD) are identified; disease-specific plasma biomarker panels show strong predictive performance (AUC: AD 0.81, PD 0.83, FTD 0.8…	Analyzed plasma proteomics data using SomaScan assay; performed differential abundance, effect size correlation, pathway, cell type enrichment and network analyses; developed disease-specific predictive models via LASSO regression; validated findings with orthogonal datasets.	Plasma (collected in EDTA or sodium citrate tubes, stored at -80°C)
APOE ε4 carriers share immune-related proteomic changes across neurodegenerative diseases	Shvetcov A, Johnson ECB, Winchester LM, Walker KA, Wilkins HM, Thompson TG, Rothstein JD, Krish V, Imam FB; Global Neurodegeneration Proteomics Consortium (GNPC); Burns JM, Swerdlow RH, Slawson C, Finney CA.	Nat Med	2025	10.1038/s41591-025-03835-z	1 (Proteomics)	GNPC cohort: 11,270 individuals (6,672 nonimpaired controls, 3,455 AD, 75 FTD, 169 PDD, 669 PD, 230 ALS); 4,325 APOE ε4 carriers, 6,945 non-carriers. AMP-AD UPenn Proteomics Study cohort: 262 postmortem donors (49 AD, 31 FTD, 47 PDD, 33 PD, 55 ALS, 47 nonimpaired controls).	GNPC cohort: Study sites across the USA, UK and Europe. AMP-AD UPenn Proteomics Study cohort: University of Pennsylvania School of Medicine Brain Bank.	Research	APOE ε4 carriers across neurodegenerative diseases (AD, FTD, PDD, PD, ALS) and nonimpaired controls share a conserved, systemic pro-inflammatory immune proteomic signature in plasma, CSF, and brain (dlPFC), independent of disease-specific pathology. This signature reflects an intrinsic biological vulnerability; disease development involves gene-environment interactions. APOE ε4 is a pleiotropic i…	Used SomaScan assay for GNPC cohort's CSF (1,346 samples) and plasma (9,924 samples) proteome profiling, identified APOE ε4-associated proteins via mutual information and supervised machine learning (CART). Validated pathways in dlPFC proteome of AMP-AD cohort using label-free MS. Performed functional/enrichment analyses (PANTHER, KEGG) for immune-related pathways and cell subtypes. Analyzed corr…	Cerebrospinal fluid (CSF), plasma, dorsolateral prefrontal cortex (dlPFC) tissue.
In-depth mass-spectrometry reveals phospho-RAB12 as a blood biomarker of G2019S LRRK2-driven Parkinson's disease	Cortés A, Phung TK, de Mena L, Garrido A, Infante J, Ruíz-Martínez J, Galmés-Ordinas MÀ, Glendinning S, Pérez J, Roig A, Soto M, Cosgaya M, Ravasi V, Fernández M, Rubiano-Castro A, Díaz R, Hernández-Eguiazu H, Sánchez-Quintana C, Vinagre-Aragón A, Mondragón E, Croitoru I, Rivera-Sánchez M, Corrales-Pardo A, Sierra M, Tolosa E, Malagelada C, Nirujogi RS, Fernández-Irigoyen J, Santamaría E, Alessi …	Brain	2025	10.1093/brain/awae404	2 (Proteomics, Phosphoproteomics)	174 subjects, including G2019S LRRK2-associated Parkinson’s disease (L2PD) patients (n=37), G2019S non-manifesting LRRK2 mutation carriers (L2NMCs) (n=27), R1441G L2PD patients (n=14), R1441G L2NMCs (n=11), idiopathic PD (iPD) patients (n=40), and healthy controls (n=45)	Three centres in Spain (Hospital Clínic de Barcelona, Hospital Marqués de Valdecilla in Santander, Hospital de Donostia in San Sebastian)	Research	Elevated pSer106 RAB12 levels in peripheral blood mononuclear cells (PBMCs) are an endogenous biomarker for G2019S LRRK2 mutation carriers; an 18-feature phospho-/protein signature (including pSer106 RAB12) discriminates G2019S L2PD, L2NMCs and controls with 96% accuracy and correlates with disease severity; pSer106 RAB12 is a pharmacodynamic readout of LRRK2 inhibition, holding potential for pat…	Assessed the impact of LRRK2-activating mutations using phospho-/proteomic analyses in PBMCs from the cohort; identified differentially regulated proteins/phospho-sites; validated pSer106 RAB12 by immunoblotting (1-year follow-up, n=48) and tested its response to MLi-2 LRRK2 inhibitor in fresh PBMCs (n=10); developed a machine learning-based phospho-/protein signature for discriminating study gro…	Peripheral blood mononuclear cells (PBMCs)
Investigating Plasma Metabolomics and Gut Microbiota Changes Associated With Parkinson Disease: A Focus on Caffeine Metabolism	Chen CC, Chiu JY, Tan AH, Toh TS, Lim SY, Tan EK, Pettersson S, Hsu CC, Liou JM, Wu MS, Hsu CL, Lin CH.	Neurology	2025	10.1212/WNL.0000000000213592	2 types (metabolomics, microbiomics);	Exploratory cohort (63 PD patients, 54 controls); Validation cohort (36 PD patients, 20 controls);	Exploratory cohort from National Taiwan University Hospital (NTUH); Validation cohort from University Malaya Medical Centre (UMMC);	Research;	This integrated multiomics study identified PD-specific patterns in microbial-caffeine metabolism. PD patients have significantly decreased levels of caffeine and its downstream metabolites (theophylline, paraxanthine, 1,7-dimethyluric acid, AAMU, etc.). A cluster of gut microbiome species (e.g., Clostridium sp000435655, Acetatifactor sp900066565, Oliverpabstia intestinalis, Ruminiclostridium sir…	Examined PD-associated metabolomic shifts, caffeine metabolism, and their connection to gut microbiome alterations. Conducted untargeted serum metabolomic assay (NTUH cohort) and targeted metabolomic assay (focusing on caffeine and 12 downstream metabolites) in both cohorts. Investigated the association of caffeine metabolites with gut microbiota via metagenomic shotgun sequencing (exploratory co…	Plasma, fecal samples.
Mendelian randomization identifies proteins involved in neurodegenerative diseases	Belbasis L, Morris S, van Duijn C, Bennett D, Walters R.	Brain	2025	10.1093/brain/awaf018	3 (Genomics, transcriptomics, proteomics)	Populations of European ancestry; includes participants from the UK Biobank, deCODE Health Study, Icelandic Cancer Project, eQTLGen consortium, MetaBrain consortium, and ENIGMA consortium	Publicly available data from proteogenomic studies, GWAS Catalog, eQTLGen consortium, MetaBrain consortium, ENIGMA consortium, and Cerebrovascular Disease Knowledge Portal	Research	Identified 50 unique causal associations between plasma protein abundance and neurodegenerative diseases (AD, PD, ALS, MS) with MR and co-localization support; 23 are novel genetic associations. Newly identified proteins involve multiple biological pathways (e.g., complement system, microglia function, lysosomes, immune system, BBB integrity). Plasma APOE, PILRA, and PILRB abundances are associat…	Conducted two-sample cis Mendelian randomization using cis pQTLs as instrumental variables for >2700 plasma proteins (measured by Olink/SomaScan platforms). Tested 13,377 protein–disease associations, assessed co-localization, reverse causation, and mRNA abundance (plasma/brain) associations. Explored protein-brain imaging trait associations and performed downstream enrichment and tissue/cell spe…	Plasma; additional mRNA data from blood (eQTLGen) and brain tissues (cortex, cerebellum, basal ganglia, hippocampus, spinal cord; MetaBrain)
Proteome-Wide Association Study for Finding Druggable Targets in Progression and Onset of Parkinson's Disease	Gao C, Zhou H, Liang W, Wen Z, Liao W, Xie Z, Liao C, He L, Sun J, Chen Z, Li D, Yuan N, Huang C, Zhang J.	CNS Neurosci Ther	2025	10.1111/cns.70294	2 (Genomics, Proteomics)	Plasma pQTL cohort: 35,559 Icelandic participants (deCODE Health study) Brain pQTL cohort: Participants from ROS/MAP PD progression GWAS cohort: 2755 (composite), 2848 (motor), 2788 (cognitive) patients (Tan MMX et al.) PD onset discovery cohort: 15,056 cases, 12,637 controls (Nalls MA et al.) PD onset replication cohort: 4235 cases, 373,042 controls (FinnGen consortium) PheW-MR cohort: Up to 408…	deCODE Health study, Religious Orders Study/Rush Memory and Aging Project (ROS/MAP), Tan MMX et al.'s GWAS, Nalls MA et al.'s GWAS, FinnGen consortium, UK Biobank, Allen Brain Atlas (ABA)	Research	25 causal protein targets associated with PD onset and progression were identified. 16 plasma proteins linked to PD progression (10 cognitive, 4 motor, 3 composite) and 9 plasma proteins + 1 brain protein (GPNMB) associated with PD onset. 83.7% of side effects from targeting these proteins were beneficial; 15/25 proteins had drug repurposing opportunities. These provide new insights for PD treatm…	Integrate plasma/brain pQTL datasets with PD GWAS summary statistics. Conduct PWAS (OTTERS for plasma, FUSION for brain) to identify protein-PD associations. Validate via SMR, colocalization, reverse MR. Perform PheW-MR to assess side effects of 679 disease traits. Analyze cellular distribution of targets using ABA data, construct PPI networks via STRING, and evaluate druggability with DrugBank.	Plasma, dorsolateral prefrontal cortex (brain tissue)
Alpha-synuclein is increased in erythrocytes in parkinson's disease cases	Coyle RN, Roberts AM, Horne M, Fowler C, Masters CL, Roberts BR.	Sci Rep	2025	10.1038/s41598-025-11979-8	1 (Proteomics)	Healthy controls (CN, n=144), idiopathic Parkinson’s disease (iPD, n=141), Alzheimer’s disease (AD, n=28); iPD cohort has higher male percentage (66%), healthy controls have 44% males, AD has 46% males; age ranges: CN 20–88 years (avg.67), iPD 28–88 years (avg.64), AD 50–89 years (avg.69); iPD patients have HY total score (mean(SD)=1.79(0.98)) and UPDRS3 total score (mean(SD)=20.9(15.1))	iPD and healthy control samples from the Australian Parkinson's Disease Registry (APDR); AD samples from the Australian Biomarker Lifestyle Study of Ageing (AIBL)	Research	Erythrocytic α-syn levels are significantly elevated in iPD compared to healthy controls (no difference in AD), but alone are insufficient for iPD diagnosis (AUC=0.623); no significant correlations with sex, age, levodopa dose, HY scale, or UPDRS3; significant correlation with ACE-R; increased α-syn reflects iPD-related biological shifts but lacks diagnostic value	To determine if erythrocytic α-syn levels are altered in iPD; used LC-QQQ assay with ¹⁵N-enriched recombinant α-syn as internal standard; measured α-syn in erythrocytes of CN, iPD, AD; analyzed correlations with demographics, clinical measures; used spectrin as housekeeping protein for normalization	Erythrocytes (red blood cells)
The role of dopaminergic medication and specific pathway alterations in idiopathic and PRKN/PINK1-mediated Parkinson's disease	Balck A, Borsche M, Campbell P, Luo X, Harvey J, Brückmann T, Ludwig C, Harms A, Lohmann K, Brown E, Morris HR, Schapira AH, Hankemeier T, Fleming R, Szymczak S, Klein C.	Sci Adv	2025	10.1126/sciadv.adp7063	1 (Metabolomics)	223 participants, including 140 idiopathic Parkinson’s disease (IPD) patients (30 l-Dopa negative, 110 l-Dopa positive), 19 PRKN/PINK1-linked PD (mitoPD) patients, and 64 healthy controls (HCs)	Institute of Neurogenetics at the University of Lübeck (UL) and Department of Clinical and Movement Neurosciences, UCL Queen Square Institute of Neurology, London (UCL)	Research	(i) l-Dopa treatment substantially affects the metabolomic profile in PD, causing the most substantial metabolomic differences previously misattributed to disease status. (ii) Specific lipids and endocannabinoids differ between PD patients and controls independent of l-Dopa. (iii) Polyamine metabolism is altered partly by l-Dopa. (iv) MitoPD patients show elevated hydroxyeicosatetraenoic acids (H…	(i) Assess l-Dopa’s impact on blood metabolomics in IPD and monogenic PD. (ii) Identify l-Dopa-independent metabolites distinguishing IPD/mitoPD from HCs via large-scale targeted metabolomics. (iii) Analyze metabolomic differences between l-Dopa positive/negative IPD, mitoPD, and HCs. (iv) Explore associations of metabolites with disease duration/severity. (v) Use meta-analysis to combine data fr…	Plasma
Pervasive glycative stress links metabolic imbalance and muscle atrophy in early-onset Parkinson's disease	de Mello NP, Berger MT, Lagerborg KA, Yan Y, Wettmarshausen J, Keipert S, Weidner L, Tokarz J, Möller G, Ciciliot S, Walia S, Cheng Y, Chudenkova M, Artati A, Weisenhorn DV, Wurst W, Adamski J, Nilsson R, Cossu G, Boon A, Kievit A, Mandemakers W, Bonifati V, Jain M, Jastroch M, Schmitt-Kopplin P, Perocchi F, Dyar KA.	Mol Metab	2025	10.1016/j.molmet.2025.102163	2 (Metabolomics, Genomics)	Animal cohort: PARK7 KO mice and wild-type (WT) littermates (male, C57BL6/J background) Human cohort: 2 early-onset familial PD patients (28-29 years old at onset, with PARK7 mutations: 4bp insertion in exon 1 and 3bp loss in exon 7) and healthy controls	Animal cohort: Bred and maintained at the animal facilities of Helmholtz Munich Human cohort: Fibroblasts derived from human skin biopsies of patients and controls (approved by local medical ethical committees of Brotzu Hospital and Erasmus MC Rotterdam)	Research	Obesogenic HFHS diet drives fat and muscle mass loss in early-onset PD mice, with glycolytic myofibers selectively vulnerable. PD mice and early-onset familial PD patients experience pervasive glycative stress with pathological accumulation of AGEs (including novel markers α-GR, α-GK, α-GTMK). First proof of a direct link between diet, AGE accumulation and PD genetics. Novel AGEs expand clinicall…	Explored PARK7 KO mice under chronic glycative stress (HFHS diet) via classical metabolic phenotyping (body composition, glucose tolerance, etc.) and metabolomics. Investigated metabolic consequences in mouse tissues (gastrocnemius, soleus, plasma) and PD patient fibroblasts using RP-UHPLC-MS/MS and HILIC-MS/MS. Identified and validated novel AGEs, analyzed myofiber vulnerability, mitochondrial f…	Mouse tissues: Gastrocnemius muscle, soleus muscle, plasma, hind limb skeletal muscle (for mitochondria isolation) Human tissues: Skin fibroblasts
Brain Proteome Profiling Reveals Common and Divergent Signatures in Parkinson's Disease, Multiple System Atrophy, and Progressive Supranuclear Palsy	Dick F, Johanson GAS, Tysnes OB, Alves G, Dölle C, Tzoulis C.	Mol Neurobiol	2025	10.1007/s12035-024-04422-y	1 (Proteomics)	A total of 181 individuals, including Parkinson’s disease (PD, N=73, age 78.2±7.21 years), Multiple system atrophy (MSA, N=17, age 66.6±6.93 years), progressive supranuclear palsy (PSP, N=18, age 75.5±8.16 years), and neurologically healthy controls (N=73, age 77.6±12.8 years). Controls were matched for age and sex; all cases were neuropathologically confirmed, and controls had no pathological ev…	Neurological Tissue Bank of the IDIBAPS-Hospital Clinic Biobank, Oxford Brain Bank, MS-PD Brain Bank, KCL-London Neurodegenerative Diseases Brain Bank, and Netherlands Brain Bank.	Research	The prefrontal cortex of PD, MSA, and PSP patients has altered cell composition. All three diseases show a selective decrease in deep cortical neurons (layers 5-6). PD has additional decreases in somatostatin-expressing interneurons and endothelial cells. Each disease has distinct differential protein expression signatures: PD and PSP have robust mitochondrial signals (different compositions, mor…	Conducted proteome-wide expression study in prefrontal cortex tissue. First, estimated sample cell composition using the marker gene profile (MGP) method. Then, performed differential protein expression (DPE) analysis correcting for cell composition to identify disease-specific protein signatures and pathways. Investigated overlap of differentially expressed proteins across diseases. Used ensembl…	Fresh-frozen prefrontal cortex (Brodmann area 9) tissue
Gut Microbial Metabolites and Future Risk of Parkinson's Disease: A Metabolome-Wide Association Study	Zhao Y, Lai Y, Darweesh SKL, Bloem BR, Forsgren L, Hansen J, Katzke VA, Masala G, Sieri S, Sacerdote C, Panico S, Zamora-Ros R, Sánchez MJ, Huerta JM, Guevara M, Vinagre-Aragon A, Vineis P, Lill CM, Miller GW, Peters S, Vermeulen R.	Mov Disord	2025	10.1002/mds.30054	1 (metabolomics, specifically untargeted metabolomics)	EPIC4PD cohort (nested case–control study design)	Population-based prospective cohort across seven European countries	Research	Changes in microbial metabolites may be a pre-diagnostic feature of Parkinson’s disease (PD); 13 microbial metabolites (nominally associated with PD risk) and three microbial pathways (valine, leucine and isoleucine degradation, butanoate metabolism, propanoate metabolism) are biologically plausibly associated with PD; the associations may be influenced by individual characteristics (sex, smoking…	Prospectively investigate the association between pre-diagnostic plasma microbial metabolites and PD risk via a metabolome-wide association study (MWAS); use untargeted metabolomics (LC-HRMS) to measure plasma microbial metabolites; perform statistical analyses (conditional logistic regression, stratified analyses, sensitivity analyses, pathway enrichment analysis) to explore the gut-brain interp…	Plasma
Untargeted Lipidomic Reveals Potential Biomarkers in Plasma Samples for the Discrimination of Patients Affected by Parkinson's Disease	Tkachenko K, González-Sáiz JM, Pizarro C.	Molecules	2025	10.3390/molecules30040850	1 (metabolomics, specifically untargeted lipidomics)	45 Parkinson’s disease (PD) patients, 27 Alzheimer’s disease (AD) patients, 25 normal elderly control (CO) subjects	Blood collected at the Molecular Neurobiology Department at the Biomedical Research Center of La Rioja (CIBIR); controls are from the family environment of patients and of similar age	Research	Alterations in plasma lipid metabolites (sphingolipids and glycerophospholipids) are critical in PD and AD pathogenesis; a putative biomarker panel (including HexCer (40:1; O2) and PC (O-32:0)) can discriminate healthy controls from diseased patients and PD from AD, providing a tool for rapid clinical screening and avoiding misdiagnosis; further targeted studies with larger samples are needed to …	Performed untargeted lipidomic analysis via UPLC-MS/MS on plasma samples; used univariate (one-way ANOVA) and multivariate (PLS-DA, OPLS-DA) analyses to identify lipid alterations; conducted pairwise comparisons (CO vs. PD, CO vs. AD, PD vs. AD); evaluated diagnostic performance of lipid biomarkers via ROC curves and AUC values; explored the role of dysregulated lipid metabolism in PD and AD path…	Plasma
Proximity proteomics reveals unique and shared pathological features between multiple system atrophy and Parkinson's disease	Choi SG, Tittle TR, Barot RR, Betts DJ, Gallagher JJ, Kordower JH, Chu Y, Killinger BA.	Acta Neuropathol Commun	2025	10.1186/s40478-025-01958-5	1 (Proteomics, specifically proximity proteomics)	5 clinically diagnosed MSA cases and 10 clinically diagnosed PD/DLB cases	Rush Movement Disorders Brain Bank	Research	MSA involves peroxiredoxins-mediated anti-oxidative processes in glial cells, while presynaptic vesicle/SNARE processes dominate PD/DLB. MSA and PD/DLB share pathogenic origins, with neuronal proteins (e.g., SYNGR3) and exosome enrichment supporting the neuron-to-glia spread hypothesis for MSA.	Using in-situ proximity labeling technique BAR, compared aggregated αsyn-interactomes (BAR-PSER129) and total αsyn-interactomes (BAR-MJFR1) between MSA and PD/DLB in forebrain and midbrain structures. Conducted LC-MS/MS, pathway enrichment analysis, protein interaction network analysis, and related experiments (IHC, western blotting, spot blotting) to explore unique and shared pathological featur…	Human brain tissues (forebrain regions: putamen, caudate, adjacent cortical regions; midbrain: substantia nigra) from MSA, PD, DLB, or PDD individuals
New molecular mechanisms to explain the neuroprotective effects of insulin-like growth factor II in a cellular model of Parkinson's disease	Romero-Zerbo SY, Valverde N, Claros S, Zamorano-Gonzalez P, Boraldi F, Lofaro FD, Lara E, Pavia J, Garcia-Fernandez M, Gago B, Martin-Montañez E.	J Adv Res	2025	10.1016/j.jare.2024.01.036	1 (Proteomics)	None (cellular model study, no human/animal cohort)	N/A	Research	IGF-II exerts neuroprotective effects in a cellular PD model by: promoting Mitofilin-mitochondria association to improve mitochondrial dynamics, function and redox homeostasis; rebalancing the cell cycle and reducing apoptosis/cell death via regulating transcription factors (e.g., Checkpoint kinase 1); stimulating DNA integrity protection mechanisms. These effects are mainly mediated by IGF-II in…	Using SN4741 dopaminergic cells treated with MPP+ (PD model) and/or IGF-II, the study investigated molecular mechanisms of IGF-II's neuroprotective effects via proteomic analysis, Western blot, enzymatic activity assay, immunocytochemistry, transmission electron microscopy, oxygen consumption rate measurement, cell cycle analysis (7AAd/BrdU staining, flow cytometry) and apoptosis detection.	Dopaminergic cell line (SN4741, from mouse substantia nigra embryonic cells)
A rationally designed microbial consortium modulates neurodegeneration in a Drosophila melanogaster model of Parkinson's disease	Ovalle A, López E, Sierralta J, Paricio N, Garrido D.	NPJ Biofilms Microbiomes	2025	10.1038/s41522-025-00797-5	3; Types: Genomics, Metabolomics, Microbiology (16S rRNA sequencing for microbiome analysis)	Four groups of Drosophila melanogaster (untreated control (C), PD model (PD), control + microbial consortium (C+), PD model + microbial consortium (PD+))	Laboratory-bred Drosophila melanogaster (elav-GAL4, UAS-α-Syn (A30P), w¹¹¹⁸(CS) strains)	Research	A rationally designed microbial consortium (Levilactobacillus brevis, Lacticaseibacillus paracasei, Bacteroides thetaiotaomicron) with GABA and neurometabolite-producing potential modulates gut microbial diversity, mitigates locomotor impairment, partially preserves dopaminergic neurons, and restores key metabolic alterations in a Drosophila PD model; early-life microbial intervention via the gut…	① Used genome-scale metabolic modeling to design microbial consortia predicting GABA/neurometabolite production; ② Validated GABA/metabolite production in vitro (mono/co/tri/tetra-cultures, bioreactors); ③ Evaluated consortium effects on PD Drosophila (locomotor function, dopaminergic neurons, survival); ④ Analyzed brain metabolomics (NMR) and gut microbiome (16S rRNA sequencing, qPCR) of Drosoph…	Drosophila heads (for metabolomics), Drosophila midguts (for microbiome analysis), Drosophila brains (for immunofluorescence of dopaminergic neurons)
Ultradeep N-glycoproteome atlas of mouse reveals spatiotemporal signatures of brain aging and neurodegenerative diseases	Fang P, Yu X, Ding M, Qifei C, Jiang H, Shi Q, Zhao W, Zheng W, Li Y, Ling Z, Kong WJ, Yang P, Shen H.	Nat Commun	2025	10.1038/s41467-025-60437-6	1 (Glycoproteomics)	Young control mice (wild type, 3 months)；Aging mice (wild type, 9 months) Alzheimer’s Disease (AD) mice (APP/PS1 model, 9 months) Parkinson’s Disease (PD) mice (MPTP model, 3 months)	C57BL/6 mice were from standard housing; AD and PD model mice were from Zhishan Institute of Health Medicine Co., Ltd. (Beijing, China)	Research	Established the largest mouse N-glycoproteome dataset (91,972 precursor glycopeptides, 62,216 glycoforms, 8939 glycosites, 4563 glycoproteins) to date.Revealed tissue-specific microheterogeneity and functional implications of N-glycosylation; brain has unique glycosylation profiles. Identified spatiotemporal signatures of N-glycoproteins in brain aging, AD, and PD; reduced glycosylation may be an…	Performed ultradeep N-glycoproteome profiling of 5 mouse tissues (brain, lung, kidney, liver, heart) using 3 enzyme combinations, 2 enrichment methods, and 5 LC-MS/MS replicates.Compared 4 glycoproteomics software (pGlyco3, StrucGP, MSFragger-Glyco, GlycoDecipher) for data analysis and confidence classification. Analyzed tissue-specific glycosylation microheterogeneity and functional enrichment o…	Brain (including hippocampus, prefrontal cortex, substantia nigra, striatum), lung, kidney, liver, heart
A novel integrative multimodal classifier to enhance the diagnosis of Parkinson's disease	Zhou X, Parisi L, Huang W, Zhang Y, Huang X, Youseffi M, Javid F, Ma R.	Brief Bioinform	2025	10.1093/bib/bbaf088	4 omics (transcriptomics from RNA sequencing, proteomics, metabolomics, and additional non-omics data: hematological information, dopamine transporter scan (DaTscan) imaging).	306 participants (192 with Parkinson’s disease (PD) and 114 healthy controls).	Parkinson’s Progression Markers Initiative (PPMI) database (approved as of 24 June 2024).	Research (case study).	The MMT_CA (multimodal encoder-based model with multi-head cross-attention) model achieved the highest classification performance (97.7% balanced accuracy) in PD detection by capturing cross-modality interdependencies. Integrating multimodal data (hematological, proteomics, RNA-seq, metabolomics, DaTscan imaging) provides a holistic understanding of PD, identifies crucial diagnostic biomarkers, a…	Developed and validated integrative multimodal predictive models for PD diagnosis using data from PPMI. Processed and normalized multimodal data (hematological, proteomics, RNA-seq, metabolomics, DaTscan imaging). Evaluated multiple model architectures (SVM, XGBoost, FCNN_C, FCNN_JM, MMT_CA) via five-fold cross-validation. Used SHAP values and learnable modality weights to analyze feature/modalit…	Blood (for hematological information, RNA-seq), cerebrospinal fluid (CSF, for proteomics from Project 115 of PPMI), and DaTscan imaging (non-tissue sample).
Glutamate-cysteine ligase as a diagnostic biomarker and therapeutic target in Parkinson's disease: a multi-omics and experimental study	Li X, Wang M, Zhong C, Xia J, Tian L, Wang J, Yang D.	Eur J Med Res	2025	10.1186/s40001-025-02921-9	2; They are proteomics and metabolomics.	21 patients with Parkinson’s disease (PD) and 16 healthy controls.	Participants from Changde Hospital, Xiangya School of Medicine, Central South University (The First People’s Hospital of Changde City) and Hengyang Medical College, University of South China.	Research.	Glutamate-cysteine ligase catalytic subunit (GCLC) is significantly down-regulated in PD patients, involved in PD pathogenesis associated with dopaminergic neuron deficits and motor deficits. It may serve as a promising early diagnostic biomarker and potential therapeutic target for PD by regulating metabolic homeostasis, antioxidant responses, and attenuating apoptosis and neuronal damage.	Conducted proteomic (iTRAQ labeling + LC–MS/MS) and untargeted metabolomic (LC–MS/MS) analyses on blood samples of the cohort. Applied machine learning (LASSO regression) to integrate multi-omics data for feature screening. Constructed GCLC interference and overexpression vectors, transfected into rat astrocytes, and detected cell proliferation (CCK-8), apoptosis (flow cytometry), mitochondrial f…	Peripheral blood, rat astrocytes, mouse brain tissue.
Tandem Mass Tags Quantitative Proteomics Reveal the Mechanism by Which Paeoniflorin Regulates the PI3K/AKT and BDNF/CREB Signaling Pathways to Inhibit Parkinson's Disease	Feng Z, Jin C, Zhang Y, Xue H, Ai Y, Wang J, Zheng M, Shi D.	Int J Mol Sci	2025	10.3390/ijms26136498	1; Type: Proteomics	In vitro (MPP⁺-induced PC12 cells) and in vivo (MPTP-induced C57BL/6 mice) cohorts. In vitro: Cell group (untreated PC12 cells), Model group (MPP⁺-treated PC12 cells), Drug group (MPP⁺ + PF-treated PC12 cells); In vivo: Control group, Model group (MPTP-treated mice), PF-treated groups (7.5, 15, 30 mg/kg), Madopar-treated group (positive control).	PC12 cells (cell culture); C57BL/6 mice (laboratory animals, authorized SCXK(JING) 2005-0013).	Research	Paeoniflorin (PF) enhances PC12 cell viability, mitigates MPP⁺-induced mitochondrial dysfunction, oxidative stress, and apoptosis. It exerts neuroprotective effects in MPP⁺-induced PC12 cells and MPTP-induced mice by activating the PI3K/AKT and BDNF/CREB signaling pathways. Inhibition of PI3K/AKT with LY294002 attenuates PF’s neuroprotective efficacy.	TMT-based quantitative proteomics to identify differentially expressed proteins (DEPs) in PD models; In vitro experiments (MTT, LDH, Ca²⁺, ROS, apoptosis assays, Western blot) to verify PF’s effects on PC12 cells; In vivo experiments (behavioral tests: spontaneous motor activity, rotarod, pole test; immunohistochemistry for TH; Western blot) to confirm PF’s neuroprotection in mice; Validation of …	PC12 cells; Mouse brain tissues (substantia nigra, ventral mesencephalon).
Integrated network pharmacology, metabolomics, and microbiome studies to reveal the therapeutic effects of Anacyclus pyrethrum in PD-MCI mice	Tuersong T, Wu QF, Chen Y, Shan Li P, Yong YX, Shataer M, Shataer S, Ma LY, Yang XL.	Phytomedicine	2025	10.1016/j.phymed.2025.156729	2; Metabolomics, Microbiome (16S rDNA sequencing-based microbiome analysis).	60 male C57BL/6 mice (approximately 8 weeks old, weight 20 ± 2 g), divided into 6 groups (Control, Model, Donepezil/Levodopa (D/l), EEAP 100 mg/kg, EEAP 200 mg/kg, EEAP 400 mg/kg).	Experimental Animal Center of Xinjiang Medical University (Production License No SCXK (Xin)2008–0001).	Research.	Ethanol extracts of Anacyclus pyrethrum (EEAP) exerts neuroprotective effects in MPTP-induced PD-MCI mice through multiple mechanisms, including regulating protein expression (e.g., reducing APP, Aβ, Bax; increasing Bcl-2), modulating fecal metabolic profile (reversing abnormal metabolites, enriching key metabolic pathways), reshaping gut microbiota and its metabolites (e.g., regulating SCFAs lik…	Identify active components of A. pyrethrum via UHPLC-MS/MS and network pharmacology; induce PD-MCI model with MPTP + probenecid; administer EEAP/D/l to mice; evaluate learning, memory and anxiety via behavioral tests (Morris water maze, eight-arm radial maze, open-field test, elevated plus-maze); examine brain histopathology and ultrastructure via microscopy; detect protein expression (APP, Aβ, B…	Hippocampal tissue, colonic tissue, stool samples, brain extracts.
Extended coverage of human serum glycosphingolipidome by 4D-RP-LC TIMS-PASEF unravels association with Parkinson's disease	Vo HG, Gonzalez-Escamilla G, Mirzac D, Rotaru L, Herz D, Groppa S, Bindila L.	Nat Commun	2025	10.1038/s41467-025-59755-6	1, Glycosphingolipidomics (a subset of lipidomics).	30 controls (HC) and 28 Parkinson’s disease (PD) patients.	Movement Disorders, Imaging and Neurostimulation, Department of Neurology, University Medical Center Mainz, Germany.	Research.	The 4D-RP-LC TIMS-PASEF platform enables extended coverage of human serum glycosphingolipidome (376 GSLs). 41 neolacto- and ganglio-species discriminate PD patients from controls, 14 GSLs differentiate sex subgroups. PD is associated with upregulated GSL biosynthetic pathways, and sex-specific GSL dysregulation exists, laying a foundation for functional GSL studies in PD.	Develop a 4D-glycosphingolipidomics platform (extraction, fractionation, µL-flow RP-LC TIMS-PASEF MS analysis, semi-quantification, annotation library). Profile GSLs in human serum, validate the platform’s utility in PD serum samples, analyze GSL differences between PD patients and controls, and between sex subgroups.	Human serum.
Treadmill intervention attenuates motor deficit with 6-OHDA-induced Parkinson's disease rat via changes in lipid profiles in brain and muscle	Panunggal B, Yeh TH, Tsao SP, Pan CH, Shih WT, Lin YT, Faradina A, Fang CL, Huang HY, Huang SY.	Aging (Albany NY)	2025	10.18632/aging.206181	1 (metabolomics, specifically lipidomics)	51 6-week-old male Sprague Dawley rats, divided into 4 groups (control, PD, PD+15-min exercise, PD+30-min exercise)	BioLASCO, Taiwan	Research	6-OHDA reduced motor function and altered brain and muscle lipid metabolism in PD rats; treadmill training improved 6-OHDA-induced motor impairment, which may be attributed to remodeling of phospholipids (especially PC, LysoPC, PE) in the brain and muscle.	Established 6-OHDA-induced PD rat models; conducted 10 weeks of treadmill training; evaluated motor function via behavioral tests (rotarod, beam-walking, grip strength); performed lipidomic analysis (UPLC-MS/MS) on brain and muscle tissues; analyzed TH-positive dopaminergic neurons, biochemical parameters, and correlations between lipid levels and motor function.	Brain tissue, muscle tissue, brown adipose tissue (BAT)
Application of IVDr NMR spectroscopy to stratify Parkinson's disease with absolute quantitation of blood serum metabolites and lipoproteins	Berezhnoy G, Bae G, Wüst L, Schulte C, Cannet C, Wurster I, Zimmermann M, Jäck A, Spruth EJ, Hellmann-Regen J, Roeske S, Pürner D, Glanz W, Maass F, Hufschmidt F, Kilimann I, Dinter E, Kimmich O, Gamez A, Levin J, Priller J, Peters O, Wagner M, Storch A, Lingor P, Düzel E, van Riesen C, Wüllner U, Teipel S, Falkenburger B, Bähr M, Zerr I, Petzold GC, Spottke A, Rizzu P, Brosseron F, Schäfer H, Ga…	Sci Rep	2025	10.1038/s41598-025-01352-0	4 (Genomics, transcriptomics, proteomics, metabolomics)	Total 287 serum samples, including 62 PD patients with GBA mutation, 98 sporadic PD early (disease duration ≤5 years), 43 sporadic PD late (disease duration >6 years), 20 PD patients with recessive PD gene mutations, smaller subgroups of mitochondrial PD, double mutation PD, dementia with Lewy Bodies (DLB), and non-parkinsonian controls.	Neuro-Biobank Tuebingen (Germany) and DZNE Bonn (Germany)	Research	Quantitative IVDr NMR serum spectroscopy can stratify PD patients of different etiologies, revealing metabolism-driven alterations in energy, amino acid, and lipoprotein metabolism. Age, sex, and medication are major confounders. Absolute quantification and detailed knowledge of metabolic confounders are prerequisites for translating this technique to routine PD diagnostics. Larger subgroup sampl…	Use IVDr NMR spectroscopy to quantify 39 blood serum metabolites and 112 lipoprotein parameters. Conduct 8 statistical comparisons among different PD subgroups and controls, considering confounders (age, sex, disease duration). Correlate NMR parameters with clinical biomarkers (CSF α-synuclein, neurofilament light chain, tau, etc.), BMI, LEDD, cognition/depression scores. Explore metabolite/lipop…	Blood serum, cerebrospinal fluid (CSF) (for clinical biomarker detection)
Unraveling the Relation of Parkinson's Disease and Metabolites: A Combined Analysis of Stool and Plasma Metabolites Based on Untargeted Metabolomics Technology	Liu S, Zhao Q, Tang J, Li X, Wang J, Zhao Y, Yang Z, Pan X, Xiang R, Tian J, Wang P.	CNS Neurosci Ther	2025	10.1111/cns.70424	1 (metabolomics, specifically untargeted metabolomics)	2 groups - 55 Parkinson's Disease (PD) patients (50 with complete basic info) and 55 healthy spouses (HS) (50 with complete basic info); 42 samples from each group for intestinal permeability and inflammatory markers testing	PD patients from the Department of Neurology, Xiangyang No. 1 People's Hospital, Hubei University of Medicine; HS are long-term cohabitants of PD patients	Research (original article)	Identified 10 metabolites significantly elevated in PD patients' plasma but not in feces compared to HS; these metabolites are associated with increased intestinal permeability, intestinal inflammation, and PD clinical characteristics (e.g., disease duration, motor/non-motor symptoms); a predictive model using 5 metabolites achieved an AUC of 0.94, showing excellent diagnostic performance for PD	Compared plasma and fecal metabolite profiles between PD patients and HS via untargeted metabolomics; analyzed associations of differential metabolites with intestinal inflammation markers (calprotectin, lactoferrin), intestinal permeability markers (α-1-antitrypsin, zonulin), and PD clinical characteristics; constructed a PD predictive model using relevant differential metabolites	Plasma, fecal samples.
Specific Bacterial Taxa and Their Metabolite, DHPS, May Be Linked to Gut Dyshomeostasis in Patients with Alzheimer's Disease, Parkinson's Disease, and Amyotrophic Lateral Sclerosis	Christopher CJ, Morgan KH, Tolleson CM, Trudell R, Fernandez-Romero R, Rice L, Abiodun BA, Vickery Z, Jones KA, Woodall BM, Nagy C, Mieczkowski PA, Bowen G, Campagna SR, Ellis JC.	Nutrients	2025	10.3390/nu17091597	2; Metabolomics, Microbiomics (16S rRNA sequencing for gut microbiota analysis)	4 cohorts - Alzheimer’s Disease (AD, n=5), Amyotrophic Lateral Sclerosis (ALS, n=11), Parkinson’s Disease (PD, n=13), Healthy Controls (HC, n=11)	Participants from the 21-county regional service area of the University of Tennessee Medical Center, Knoxville, Tennessee, USA (South Central Appalachia in East Tennessee); recruited during first/second visit to movement disorder specialists for NDDs or as age/sex-matched HCs.	Research (hypothesis-generating cross-sectional cohort study)	Specific bacterial taxa (Eubacterium, Desulfovibrio, etc.) and their metabolite DHPS are linked to gut dyshomeostasis in AD, ALS, and PD. DHPS is downregulated in NDDs, while DHPS-metabolizing bacteria are increased. Excess H₂S (catabolic product of DHPS) may contribute to NDD-related hallmarks (inflammation, oxidative stress, mitochondrial damage). DHPS-mediated cryptic sulfur metabolism is a po…	Investigated bacterial and metabolic dyshomeostasis in the gut of early-stage AD/ALS/PD patients vs. HCs using untargeted mass spectrometry-based metabolomics (identify metabolites) and 16S rRNA sequencing (characterize gut microbiota). Analyzed metabolic profile differences, microbial composition changes, correlations between DHPS and metabolites/OTUs, and explored links to sulfur metabolism and…	Stool samples
Integrated multi-omics highlights alterations of gut microbiome functions in prodromal and idiopathic Parkinson's disease	Villette R, Ortís Sunyer J, Novikova PV, Aho VTE, Petrov VA, Hickl O, Busi SB, De Rudder C, Kunath BJ, Heintz-Buschart A, Trezzi JP, Halder R, Jäger C, Lebrun LA, Daujeumont A, Schade S, Janzen A, Jehmlich N, von Bergen M, Laczny CC, May P, Trenkwalder C, Oertel W, Mollenhauer B, Wilmes P.	Microbiome	2025	10.1186/s40168-025-02227-2	4. They are metagenomics (MG), metatranscriptomics (MT), metaproteomics (MP), meta-metabolomics (MM).	46 Parkinson’s disease (PD) patients, 27 idiopathic REM sleep behavior disorder (iRBD) patients (prodromal PD), 49 healthy controls (HC).	PD and HC fecal samples from Paracelsus-Elena Klinik, Kassel, Germany; iRBD fecal samples from Department of Neurology, Philipps-University, Marburg, Germany.	Research.	The study highlights disrupted microbial gene expression in PD, especially mobility-related genes. Investigating gut microbiome functional dimensions is crucial for resolving microbiome-host interactions in health and disease. Multi-omics approaches (especially MT and MM) provide insights into microbial taxa activity linked to PD. Future microbiome research should focus on modulating specific mic…	Used integrated multi-omics to compare gut microbiomes of PD, iRBD, and HC. Analyzed taxonomic and functional differences via MG, MT, MP, MM. Identified differential metabolites (e.g., increased β-glutamate in PD/iRBD) and dysregulated genes (related to glutamate metabolism, bile acids biosynthesis, chemotaxis, flagellar assembly). Explored correlations between metabolites, microbial abundance/ac…	Fecal samples.
Mass spectrometric identification of novel truncated α-synuclein species following optimized immunoprecipitation from human brain tissue	Van KT, Nabeebaccus F, Lamari F, Boluda S, Fenaille F, Villain N, Becher F.	Anal Biochem	2025	10.1016/j.ab.2025.115942	1 (Proteomics)	2 Parkinson's disease (PD) patients and 2 control subjects	French National Brain Bank Neuro-CEB at Pitiée-Salpêtrière Hospital, Paris	Research	Optimized immunoprecipitation (IP) conditions (sheep anti-mouse/rabbit beads, 0.03% ProteaseMAX + citric acid elution, Syn-1/MJFR1 antibodies, 2 μg antibody/50 μL beads, 75 μL beads/50 μg protein, on-bead digestion) combined with mass spectrometry (MS) identified 38 α-synuclein truncation sites (22 novel) in human brain tissue. The protocol enhances reproducibility/sensitivity of α-synuclein stud…	Refined α-synuclein IP from human brain tissue by evaluating magnetic bead types, elution conditions, antibodies (14 tested), antibody amount, and bead volume; combined optimized IP with high-resolution MS to characterize truncated α-synuclein forms in PD and control brain samples.	Fresh frozen post-mortem human temporal cortex (TC) tissue
Pharmacodynamic Mechanisms of Cicadae Periostracum in Parkinson's Disease: A Metabolomics-Based Study	Li M, Xiong F, Wu S, Wei W, Wang H, Qiao Y, Guo D.	Int J Mol Sci	2025	10.3390/ijms26020544	1 (Metabolomics)	Male C57BL/6 SPF mice (34 ± 5 g); SH-SY5Y neuroblastoma cell line	Mice provided by the Shanghai Institute of Materia Medica, Chinese Academy of Sciences; SH-SY5Y cells from Boster Biological Technology Co., Wuhan, China	Research	CP mitigates MPP⁺-induced SH-SY5Y cell damage, inhibits apoptosis, and restores mitochondrial homeostasis. In MPTP-induced PD mice, it improves movement disorders, protects dopaminergic neurons, and reduces α-syn aggregation in the striatum. It regulates 10 biomarkers involved in amino acid metabolism and fatty acid β-oxidation (linked to oxidative stress) and exerts neuroprotective effects via B…	① Cell experiments: Evaluate CP's effect on MPP⁺-induced SH-SY5Y cell viability, apoptosis, and mitochondrial membrane potential using CCK-8, Hoechst 33342 staining, MitoTracker assay, and WB. ② Animal experiments: Establish MPTP-induced PD mouse model, conduct behavioral tests (pole, rotarod, open field), and use IF staining and WB to detect TH neuron levels and α-syn aggregation. ③ Metabolomics…	Mouse brain tissue (substantia nigra, striatum, midbrain), mouse serum; SH-SY5Y cells
Multiomics Integration of Parkinson's Disease Datasets Reveals Unexpected Roles of IRE1 in Its Pathology	Pasat BA, Moncan M, Pilalis E, Samali A, Chatziioannou A, Gorman AM.	Int J Mol Sci	2025	10.3390/ijms26146711	2; Transcriptomics, proteomics.	24 samples (12 control, 12 Parkinson’s disease (PD) patients); all males; controls: age at death 79.50 years (61–97), PD patients: 76.83 years (64–88).	Publicly available datasets from a previously published study (GSE68719); frozen brain tissue from the prefrontal cortex (Brodmann Area 9).	Research.	IRE1 signaling is relevant in PD pathogenesis, with active XBP1s and RIDD arms. Enriched alternative splicing events in PD are associated with RIDD. OSBPL3, C16orf74, and SLC6A1 are IRE1 RNase targets. XBP1s and RIDD may co-regulate shared targets. IRE1 downstream pathways (immune response, oxidative stress, etc.) link to PD.	Meta-analysis of transcriptomic and proteomic data using MultiOmicsIntegrator. Analyzed differential isoform usage, alternative splicing events. Assessed IRE1 activity and its downstream signaling (XBP1, RIDD). Identified RIDD candidates, validated IRE1-mediated cleavage of OSBPL3, C16orf74, SLC6A1 mRNAs in vitro. Conducted pathway enrichment, subcellular localization, and molecular role analyses…	Frozen brain tissue (prefrontal cortex, Brodmann Area 9).
An integrative network approach for longitudinal stratification in Parkinson's disease	Ryan B, Marioni R, Simpson TI.	PLoS Comput Biol	2025	10.1371/journal.pcbi.1012857	4 omics. Genomics (Single Nucleotide Polymorphisms, SNPs), transcriptomics (Messenger RNA, mRNA; Micro RNA, miRNA), proteomics (Cerebral Spinal Fluid, CSF protein markers), epigenomics (DNA Methylation, DNAm).	2188 participants, including Parkinson’s Disease (PD) (genetic: with mutations in LRRK2, SNCA, or GBA genes; idiopathic: no mutations in these three genes), Prodromal (PL) (genetic: with mutations in the three genes; RBD: with Rapid eye movement Behaviour Disorder; hyposmia: with smell disorder), and Healthy Control (HC).	Parkinson’s Progression Markers Initiative (PPMI) database (www.ppmi-info.org/access-dataspecimens/download-data), RRID:SCR 006431. Data obtained on April 5th, 2022.	Research.	Flexible integrative approaches are important for PD analysis. PD signals exist in genomic and proteomic data from whole-blood samples in both genetic and idiopathic groups. The models achieve non-zero accuracy improvements (comparable to MDS-UPDRS in idiopathic group, significantly better in genetic group) without accounting for medication effects or individual trajectories. DNAm is an informati…	Applied the integrative network framework MOGDx (combining PSN generation and GCN-MME) to PPMI dataset. Conducted cross-sectional experiments (4 time points over 3 years) to classify participants into PD/PL/HC, testing all modality combinations to find optimal ones for each subgroup (genetic + idiopathic, genetic, idiopathic) at each time point. Performed longitudinal experiments on genetic subgr…	Whole-blood samples (for generating genomic, transcriptomic, epigenomic data), Cerebral Spinal Fluid (CSF) (for proteomic data).
p.N370S GBA1 Mutation Influences the Morphology and Lipid Composition of Extracellular Vesicles in Blood Plasma from Patients with Parkinson's Disease	Usenko TS, Kopytova AE, Izyumchenko AD, Kulabukhova DG, Silantyev AS, Kazakova VD, Basharova KS, Bezrukova AI, Garaeva LA, Pichkur EB, Artynyuk AV, Miliukhina IV, Timofeeva AA, Miroshnikova VV, Naryzhny SN, Emelyanov AK, Zakharzhevskaya NB, Konevega AL, Shtam TA, Pchelina SN.	Int J Mol Sci	2025	10.3390/ijms26189152	2 (Lipidomics, Proteomics)	11 GBA1-PD patients (5 with p.N370S mutation, 6 with p.L444P mutation; average age 64.9±10.8 years, 45% men, average age at onset 55.6±11.2 years) and 15 healthy controls (average age 62.5±6.7 years, 48% men)	Pavlov First St. Petersburg State Medical University and N.P. Bechtereva Institute of the Human Brain, RAS, St. Petersburg	Research	Heterozygous GBA1 mutation carriers have altered EV biogenesis and lysosomal dysfunction, leading to increased EV size and structural complexity (more pronounced in p.N370S carriers). Lipidomic profiling shows mutation-specific enrichment: p.N370S EVs have widespread lipid class alterations, p.L444P EVs are enriched in sphingolipids. Proteomic analysis reveals dysregulation of lipid transport, im…	Characterize blood plasma-derived EVs from GBA1-PD patients (p.N370S and p.L444P mutations) and controls using cryo-EM (morphology), lipidomic assays (lipid composition), and proteomic assays (protein cargo and pathways) to explore EV-related alterations in GBA1-PD.	Blood plasma
The Determination of Trimethylamine N-Oxide and Organic Acids Connected with Gut Microbiota in the Urine of Parkinson's Disease Patients: A Pilot Study	Gątarek P, Pawełczyk M, Bobrowska-Korczaka B, Giebułtowicz J, Głąbiński A, Kałużna-Czaplińska J.	Int J Mol Sci	2025	10.3390/ijms26104575	1 (metabolomics)	40 participants (20 PD patients, including 18 with idiopathic PD and 2 with parkinsonian syndromes; 20 age- and sex-matched controls)	Patients hospitalized in the Department of Neurology and Stroke, Medical University of Lodz, Poland	Research (pilot study)	PD patients have higher urinary levels of succinic acid and HVA, and lower levels of TMAO compared to controls. Succinic acid and TMAO levels correlate with disease progression (H-Y scale and severity). These metabolites are potential non-invasive biomarkers for PD diagnosis, monitoring progression, and understanding pathogenesis. Larger-scale studies are needed to confirm findings and elucidate …	Analyze urinary levels of gut microbiota-derived metabolites (succinic acid, p-hydroxyphenylacetic acid, HVA, VMA, adipic acid, TMAO) in PD patients vs. controls using GC-MS and LC-MS/MS. Explore correlations between metabolite levels and disease severity (H-Y scale, mild/moderate/advanced). Validate analytical methods and perform statistical analyses (Shapiro-Wilk test, Mann-Whitney U test, Spea…	Urine
CoPPIs algorithm: a tool to unravel protein cooperative strategies in pathophysiological conditions	Lomagno A, Yusuf I, Tosadori G, Bonanomi D, Luigi Mauri P, Di Silvestre D.	Brief Bioinform	2025	10.1093/bib/bbaf146	1 (proteomics)	21 idiopathic Parkinson’s disease (IPD) patients, 21 Parkinson’s disease patients carrying a GBA1 mutation (PD-GBA1), 21 healthy controls	Brain tissues from the mentioned subjects (previously characterized and analyzed proteomic profiles)	Research	CoPPIs algorithm combines PPI and co-expression network models to minimize correlation-causality imbalance, contextualize PPIs, and identify differentially correlated functional modules. - Selection of hubs and bottlenecks from weighted PPI networks provides molecular clues consistent with Parkinson’s disease pathophysiology. - Correlation and quantification are complementary measures. - CoPPIs p…	Develop CoPPIs algorithm (built in R, uses PPI networks from STRING database) to automate extraction of differentially correlated functional modules by combining PPI networks and co-expression models from LC-MS data. - Test CoPPIs using proteomic profiles of four brain regions (Substantia Nigra, Striatum, Occipital Cortex, Middle Temporal Gyrus) from control, IPD, and PD-GBA1 subjects. - Investig…	Brain tissues (Substantia Nigra, Striatum, Occipital Cortex, Middle Temporal Gyrus)
