# Supplementary material for: Omics research in Parkinson’s disease: evolution, integrated analysis, pathogenic mechanisms, biomarkers, and therapeutic targets
Source: Front Mol Neurosci. 2026 Jul 16;19:1821875. doi: 10.3389/fnmol.2026.1821875 (PMC13422527; doi:10.3389/fnmol.2026.1821875)
Supplement: SUPPLEMENTARY TABLE S2 — Summary of representative multi-omics mechanistic studies. [file Table_2.XLSX]

## Sheet: 表格_20260527
Study	Omics layers	Sample type	Sample size	Key pathway / mechanism	Integration method
Hu et al. (2020)	Proteomics + Metabolomics	Plasma	PD vs HC	Lipid metabolism disorder	Correlation analysis
Bus et al. (2020)	Transcriptomics + Proteomics	Cell model	In vitro	Mitochondrial metabolism	Joint profiling
Galvagnion et al. (2022)	Lipidomics + Proteomics	Fibroblasts	GBA-mutant vs HC	Sphingolipid / α-synuclein	Phenotype correlation
Singh et al. (2023)	Microbiomics + Metabolomics	Animal model	Rat cohorts	Gut microbiota-succinate axis	Multi-level association
Zhou et al. (2025)	Transcriptomics + Proteomics + Metabolomics + Imaging	Multi-cohort	Large cohort	Multiple pathological pathways	Machine learning fusion
