# Supplementary material for: Omics research in Parkinson’s disease: evolution, integrated analysis, pathogenic mechanisms, biomarkers, and therapeutic targets
Source: Front Mol Neurosci. 2026 Jul 16;19:1821875. doi: 10.3389/fnmol.2026.1821875 (PMC13422527; doi:10.3389/fnmol.2026.1821875)
Supplement: SUPPLEMENTARY TABLE S3 — Summary of representative biomarker panels and diagnostic performance. [file Table_3.XLSX]

## Sheet: 表格_20260527
Biomarker panel	Sample	AUC / Performance	Validation type	Research stage
Clusterin + VPS35	Plasma	~0.82	Single cohort	Exploratory
8-protein panel	Plasma	100% detection	Longitudinal cohort	Prodromal early warning
5-metabolite panel	Plasma	AUC = 0.94	Multi-cohort	Diagnostic candidate
CLU + FBLN1	CSF	Subtype-specific	Clinical cohort	Subtyping biomarker
pRab10	Neutrophil	Genetic subtype distinction	Cohort validation	Pharmacodynamic marker
