# Supplementary material for: Omics research in Parkinson’s disease: evolution, integrated analysis, pathogenic mechanisms, biomarkers, and therapeutic targets
Source: Front Mol Neurosci. 2026 Jul 16;19:1821875. doi: 10.3389/fnmol.2026.1821875 (PMC13422527; doi:10.3389/fnmol.2026.1821875)
Supplement: SUPPLEMENTARY TABLE S4 — Summary of candidate therapeutic targets from omics research. [file Table_4.XLSX]

## Sheet: 表格_20260527
Target	Related pathway	Omics evidence	Research stage
LRRK2-Rab	Lysosomal repair / vesicle trafficking	Proteomics	Preclinical
ALOX5	Ferroptosis / lipid oxidation	Multi-omics	Pharmacological target
GCase	Sphingolipid metabolism	Lipidomics + Proteomics	Chaperone intervention
GPNMB	Neurodegeneration pathway	Multi-cohort validation	Dual brain-blood target
RAB12 (pSer106)	LRRK2 signaling	Phosphoproteomics	Genetic subtype marker
Gut microbiota	Gut-brain axis	Microbiomics + Metabolomics	Probiotic intervention
